# Supplementary material for: Bis(2,2′-bipyridine-κ2 N,N′)dibromido­cadmium(II)
Source: Acta Crystallogr Sect E Struct Rep Online. 2009 Oct 23;65(Pt 11):m1413. doi: 10.1107/S1600536809042597 (PMC2971436; doi:10.1107/S1600536809042597)
Supplement: Supplementary file 1 [file e-65-m1413-sup1.cif]

##############################################################################
###                                                                        ###
###        Electronic paper (Acta Crystallographica Section E)             ###
###                                                                        ###
##############################################################################
#                                                                            #
# This CIF contains the data in a paper accepted for publication in Acta     #
# Crystallographica Section E. It conforms to the requirements of Notes      #
# for Authors for Section E, and has been peer reviewed under the auspices   #
# of the IUCr Commission on Journals.                                        #
#                                                                            #
# Full details of the Crystallographic Information File format               #
# are given in the paper "The Crystallographic Information File (CIF):       #
# a New Standard Archive File for Crystallography" by S. R. Hall, F. H.      #
# Allen and I. D. Brown [Acta Cryst. (1991), A47, 655-685].                  #
#                                                                            #
# The current version of the core CIF dictionary is obtainable from          #
# ftp://ftp.iucr.org/pub/cif_core.dic. The current version number is 2.4.    #
#                                                                            #
# Software is freely available for graphical display of the structure(s) in  #
# this CIF.  For information consult the CIF home page http://www.iucr.org/  #
# cif/home.html                                                              #
#                                                                            #
# This file may be used for bona fide research purposes within the           #
# scientific community so long as proper attribution is given to the journal # 
# article from which it was obtained.                                        #
#                                                                            #
##############################################################################
                                             
data_I
_audit_creation_method     SHELXL-97
_chemical_name_systematic
;
Bis(2,2'-bipyridine-\k^2^<i>N</i>,<i>N</i>')dibromidocadmium(II)
;
_chemical_name_common     ?
_chemical_formula_moiety     'C20 H16 Br2 Cd N4'
_chemical_formula_sum     'C20 H16 Br2 Cd N4'
_chemical_formula_iupac     '[Cd Br2 (C10 H8 N2)2]'
_chemical_formula_weight     584.59
_chemical_melting_point     ?
_symmetry_cell_setting     monoclinic
_symmetry_space_group_name_H-M     'P 21/c'
_symmetry_space_group_name_Hall     '-P 2ybc'
loop_
    _symmetry_equiv_pos_as_xyz
    'x, y, z'
    '-x, y+1/2, -z+1/2'
    '-x, -y, -z'
    'x, -y-1/2, z-1/2'
_cell_length_a     8.9105(18)
_cell_length_b     14.446(3)
_cell_length_c     16.039(3)
_cell_angle_alpha     90.00
_cell_angle_beta     98.66(3)
_cell_angle_gamma     90.00
_cell_volume     2041.0(7)
_cell_formula_units_Z     4
_cell_measurement_reflns_used     13300
_cell_measurement_theta_min     3.10
_cell_measurement_theta_max     27.45
_cell_measurement_temperature     290(2)
_exptl_crystal_description     block
_exptl_crystal_colour     red
_exptl_crystal_size_max     0.100
_exptl_crystal_size_mid     0.100
_exptl_crystal_size_min     0.100
_exptl_crystal_density_diffrn     1.902
_exptl_crystal_density_meas     ?
_exptl_crystal_density_method     'not measured'
_exptl_crystal_F_000     1128
_exptl_absorpt_coefficient_mu     4.997
_exptl_absorpt_correction_type     multi-scan
_exptl_absorpt_process_details     '(ABSCOR; Higashi, 1995)'
_exptl_absorpt_correction_T_min     0.605
_exptl_absorpt_correction_T_max     0.611
_exptl_special_details
;
;
_diffrn_ambient_temperature     290(2)
_diffrn_radiation_type     MoK\a
_diffrn_radiation_wavelength     0.71073
_diffrn_radiation_source     'fine-focus sealed tube'
_diffrn_radiation_monochromator     graphite
_diffrn_measurement_device_type     'Rigaku R-AXIS RAPID'
_diffrn_measurement_method     \w
_diffrn_detector_area_resol_mean     ?
_diffrn_reflns_number     18624
_diffrn_reflns_av_R_equivalents     0.0495
_diffrn_reflns_av_sigmaI/netI     0.0457
_diffrn_reflns_theta_min     3.10
_diffrn_reflns_theta_max     27.45
_diffrn_reflns_theta_full     27.45
_diffrn_measured_fraction_theta_max     0.993
_diffrn_measured_fraction_theta_full     0.993
_diffrn_reflns_limit_h_min     -11
_diffrn_reflns_limit_h_max     10
_diffrn_reflns_limit_k_min     -18
_diffrn_reflns_limit_k_max     18
_diffrn_reflns_limit_l_min     -20
_diffrn_reflns_limit_l_max     19
_diffrn_standards_number     ?
_diffrn_standards_interval_count     ?
_diffrn_standards_interval_time     ?
_diffrn_standards_decay_%     ?
_refine_special_details
;
 Refinement of F^2^ against ALL reflections.  The weighted R-factor wR and
 goodness of fit S are based on F^2^, conventional R-factors R are based
 on F, with F set to zero for negative F^2^. The threshold expression of
 F^2^ > 2sigma(F^2^) is used only for calculating R-factors(gt) etc. and is
 not relevant to the choice of reflections for refinement.  R-factors based
 on F^2^ are statistically about twice as large as those based on F, and R-
 factors based on ALL data will be even larger.
;
_reflns_number_total     4632
_reflns_number_gt     3399
_reflns_threshold_expression     I>2\s(I)
_refine_ls_structure_factor_coef     Fsqd
_refine_ls_matrix_type     full
_refine_ls_R_factor_all     0.0605
_refine_ls_R_factor_gt     0.0377
_refine_ls_wR_factor_gt     0.0953
_refine_ls_wR_factor_ref     0.1362
_refine_ls_goodness_of_fit_ref     1.141
_refine_ls_restrained_S_all     1.141
_refine_ls_number_reflns     4632
_refine_ls_number_parameters     244
_refine_ls_number_restraints     0
_refine_ls_hydrogen_treatment     constr
_refine_ls_weighting_scheme     calc
_refine_ls_weighting_details
         'calc w=1/[\s^2^(Fo^2^)+(0.0714P)^2^+0.0000P] where P=(Fo^2^+2Fc^2^)/3'
_atom_sites_solution_hydrogens     geom
_atom_sites_solution_primary     direct
_atom_sites_solution_secondary     difmap
_refine_ls_shift/su_max     0.000
_refine_ls_shift/su_mean     0.000
_refine_diff_density_max     0.886
_refine_diff_density_min     -0.826
_refine_ls_extinction_method     none
_refine_ls_extinction_coef     ?
loop_
    _atom_type_symbol
    _atom_type_description
    _atom_type_scat_dispersion_real
    _atom_type_scat_dispersion_imag
    _atom_type_scat_source
    'C' 'C' 0.0033 0.0016
                         'International Tables Vol C Tables 4.2.6.8 and 6.1.1.4'
    'H' 'H' 0.0000 0.0000
                         'International Tables Vol C Tables 4.2.6.8 and 6.1.1.4'
    'N' 'N' 0.0061 0.0033
                         'International Tables Vol C Tables 4.2.6.8 and 6.1.1.4'
    'Br' 'Br' -0.2901 2.4595
                         'International Tables Vol C Tables 4.2.6.8 and 6.1.1.4'
    'Cd' 'Cd' -0.8075 1.2024
                         'International Tables Vol C Tables 4.2.6.8 and 6.1.1.4'
_computing_data_collection     'RAPID-AUTO (Rigaku, 1998)'
_computing_cell_refinement     'RAPID-AUTO (Rigaku, 1998)'
_computing_data_reduction     'CrystalStructure (Rigaku/MSC, 2002)'
_computing_structure_solution     'SHELXS97 (Sheldrick, 2008)'
_computing_structure_refinement     'SHELXL97 (Sheldrick, 2008)'
_computing_molecular_graphics     'SHELXTL (Sheldrick, 2008)'
_computing_publication_material     'SHELXL97 (Sheldrick, 2008)'
loop_
    _atom_site_type_symbol
    _atom_site_label
    _atom_site_fract_x
    _atom_site_fract_y
    _atom_site_fract_z
    _atom_site_U_iso_or_equiv
    _atom_site_adp_type
    _atom_site_calc_flag
    _atom_site_refinement_flags
    _atom_site_occupancy
    _atom_site_disorder_assembly
    _atom_site_disorder_group
    Cd Cd1 0.69224(3) 0.27479(2) 0.53117(2) 0.04035(14) Uani d . 1 . .
    N N1 0.8618(4) 0.3596(3) 0.4587(3) 0.0457(9) Uani d . 1 . .
    N N2 0.9463(4) 0.2806(3) 0.6104(3) 0.0461(10) Uani d . 1 . .
    N N3 0.7832(5) 0.1333(3) 0.4672(3) 0.0516(10) Uani d . 1 . .
    N N4 0.6434(4) 0.1378(3) 0.6057(3) 0.0479(10) Uani d . 1 . .
    Br Br1 0.45650(6) 0.27703(4) 0.40944(4) 0.0621(2) Uani d . 1 . .
    Br Br2 0.60886(6) 0.39268(5) 0.64099(4) 0.0712(2) Uani d . 1 . .
    C C1 0.8134(6) 0.4015(4) 0.3861(4) 0.0573(14) Uani d . 1 . .
    H H1 0.7102 0.3994 0.3653 0.069 Uiso calc R 1 . .
    C C2 0.9077(6) 0.4480(4) 0.3397(4) 0.0637(15) Uani d . 1 . .
    H H2 0.8698 0.4761 0.2887 0.076 Uiso calc R 1 . .
    C C3 1.0589(7) 0.4515(4) 0.3713(4) 0.0669(16) Uani d . 1 . .
    H H3 1.1258 0.4825 0.3418 0.080 Uiso calc R 1 . .
    C C4 1.1125(6) 0.4090(4) 0.4471(4) 0.0548(13) Uani d . 1 . .
    H H4 1.2153 0.4110 0.4688 0.066 Uiso calc R 1 . .
    C C5 1.0102(5) 0.3630(3) 0.4904(3) 0.0430(11) Uani d . 1 . .
    C C6 1.0568(5) 0.3196(3) 0.5738(3) 0.0426(11) Uani d . 1 . .
    C C7 1.2045(5) 0.3221(4) 0.6161(4) 0.0611(15) Uani d . 1 . .
    H H7 1.2814 0.3469 0.5897 0.073 Uiso calc R 1 . .
    C C8 1.2375(6) 0.2884(4) 0.6963(4) 0.0682(18) Uani d . 1 . .
    H H8 1.3364 0.2905 0.7247 0.082 Uiso calc R 1 . .
    C C9 1.1227(6) 0.2511(4) 0.7349(4) 0.0624(15) Uani d . 1 . .
    H H9 1.1415 0.2295 0.7901 0.075 Uiso calc R 1 . .
    C C10 0.9787(6) 0.2470(5) 0.6885(4) 0.0574(14) Uani d . 1 . .
    H H10 0.9013 0.2197 0.7128 0.069 Uiso calc R 1 . .
    C C11 0.8526(6) 0.1343(5) 0.3996(4) 0.0669(16) Uani d . 1 . .
    H H11 0.8733 0.1912 0.3765 0.080 Uiso calc R 1 . .
    C C12 0.8956(7) 0.0543(6) 0.3618(4) 0.082(2) Uani d . 1 . .
    H H12 0.9446 0.0575 0.3146 0.098 Uiso calc R 1 . .
    C C13 0.8648(8) -0.0290(6) 0.3951(5) 0.086(2) Uani d . 1 . .
    H H13 0.8923 -0.0838 0.3710 0.103 Uiso calc R 1 . .
    C C14 0.7932(6) -0.0306(5) 0.4638(4) 0.0657(16) Uani d . 1 . .
    H H14 0.7713 -0.0870 0.4872 0.079 Uiso calc R 1 . .
    C C15 0.7520(5) 0.0523(4) 0.5001(3) 0.0478(12) Uani d . 1 . .
    C C16 0.6702(5) 0.0545(4) 0.5747(3) 0.0475(12) Uani d . 1 . .
    C C17 0.6210(6) -0.0250(4) 0.6101(4) 0.0662(16) Uani d . 1 . .
    H H17 0.6405 -0.0829 0.5886 0.079 Uiso calc R 1 . .
    C C18 0.5426(7) -0.0178(5) 0.6777(4) 0.0719(18) Uani d . 1 . .
    H H18 0.5076 -0.0711 0.7011 0.086 Uiso calc R 1 . .
    C C19 0.5158(6) 0.0670(5) 0.7108(4) 0.0620(15) Uani d . 1 . .
    H H19 0.4640 0.0733 0.7566 0.074 Uiso calc R 1 . .
    C C20 0.5694(6) 0.1418(4) 0.6725(3) 0.0569(14) Uani d . 1 . .
    H H20 0.5534 0.2000 0.6943 0.068 Uiso calc R 1 . .
loop_
    _atom_site_aniso_label
    _atom_site_aniso_U_11
    _atom_site_aniso_U_22
    _atom_site_aniso_U_33
    _atom_site_aniso_U_12
    _atom_site_aniso_U_13
    _atom_site_aniso_U_23
    Cd1 0.0351(2) 0.0449(3) 0.0407(2) -0.00392(12) 0.00467(14) -0.00158(14)
    N1 0.0384(18) 0.051(3) 0.047(2) -0.0046(17) 0.0033(16) 0.003(2)
    N2 0.038(2) 0.054(3) 0.044(2) -0.0011(17) 0.0001(17) -0.0011(19)
    N3 0.055(2) 0.051(3) 0.048(3) 0.0066(19) 0.0068(18) -0.005(2)
    N4 0.047(2) 0.050(3) 0.045(2) -0.0040(18) 0.0053(17) -0.002(2)
    Br1 0.0497(3) 0.0604(4) 0.0685(4) -0.0015(2) -0.0160(3) -0.0041(3)
    Br2 0.0621(4) 0.0684(4) 0.0902(5) -0.0174(3) 0.0342(3) -0.0351(3)
    C1 0.053(3) 0.065(4) 0.052(3) -0.009(3) 0.003(2) 0.011(3)
    C2 0.072(4) 0.066(4) 0.053(3) -0.011(3) 0.010(3) 0.013(3)
    C3 0.071(4) 0.065(4) 0.070(4) -0.021(3) 0.027(3) 0.000(3)
    C4 0.045(3) 0.060(4) 0.061(4) -0.008(2) 0.015(2) -0.002(3)
    C5 0.037(2) 0.045(3) 0.047(3) -0.0046(19) 0.0102(19) -0.006(2)
    C6 0.034(2) 0.045(3) 0.049(3) -0.0020(19) 0.0075(18) -0.007(2)
    C7 0.037(2) 0.074(4) 0.070(4) -0.001(2) -0.001(2) 0.000(3)
    C8 0.045(3) 0.076(5) 0.075(4) 0.005(3) -0.017(3) -0.009(3)
    C9 0.061(3) 0.065(4) 0.055(4) 0.005(3) -0.013(3) 0.001(3)
    C10 0.050(3) 0.076(4) 0.046(3) -0.001(3) 0.005(2) 0.003(3)
    C11 0.079(4) 0.074(4) 0.052(4) 0.007(3) 0.026(3) -0.006(3)
    C12 0.077(4) 0.106(6) 0.065(4) 0.018(4) 0.022(3) -0.030(4)
    C13 0.085(4) 0.074(5) 0.094(6) 0.018(4) 0.001(4) -0.037(4)
    C14 0.073(4) 0.049(4) 0.072(4) 0.010(3) -0.001(3) -0.019(3)
    C15 0.041(2) 0.047(3) 0.050(3) 0.002(2) -0.007(2) -0.006(2)
    C16 0.050(3) 0.039(3) 0.048(3) -0.002(2) -0.008(2) -0.001(2)
    C17 0.073(4) 0.045(4) 0.074(4) -0.010(3) -0.009(3) 0.010(3)
    C18 0.070(4) 0.077(5) 0.065(4) -0.018(3) -0.001(3) 0.023(4)
    C19 0.063(3) 0.073(4) 0.050(3) -0.017(3) 0.008(2) 0.008(3)
    C20 0.056(3) 0.065(4) 0.051(3) -0.012(3) 0.013(2) 0.000(3)
_geom_special_details
;
 All esds (except the esd in the dihedral angle between two l.s. planes)
 are estimated using the full covariance matrix.  The cell esds are taken
 into account individually in the estimation of esds in distances, angles
 and torsion angles; correlations between esds in cell parameters are only
 used when they are defined by crystal symmetry.  An approximate (isotropic)
 treatment of cell esds is used for estimating esds involving l.s. planes.
;
loop_
    _geom_bond_atom_site_label_1
    _geom_bond_atom_site_label_2
    _geom_bond_site_symmetry_2
    _geom_bond_distance
    _geom_bond_publ_flag
    Cd1 N1 . 2.380(4) ?
    Cd1 N4 . 2.385(4) ?
    Cd1 N2 . 2.425(4) ?
    Cd1 N3 . 2.478(4) ?
    Cd1 Br2 . 2.6360(8) ?
    Cd1 Br1 . 2.6440(11) ?
    N1 C1 . 1.326(7) ?
    N1 C5 . 1.345(6) ?
    N2 C10 . 1.334(7) ?
    N2 C6 . 1.343(6) ?
    N3 C11 . 1.328(6) ?
    N3 C15 . 1.329(7) ?
    N4 C16 . 1.337(7) ?
    N4 C20 . 1.341(7) ?
    C1 C2 . 1.378(8) ?
    C1 H1 . 0.9300 ?
    C2 C3 . 1.367(8) ?
    C2 H2 . 0.9300 ?
    C3 C4 . 1.381(8) ?
    C3 H3 . 0.9300 ?
    C4 C5 . 1.395(7) ?
    C4 H4 . 0.9300 ?
    C5 C6 . 1.478(7) ?
    C6 C7 . 1.388(6) ?
    C7 C8 . 1.365(9) ?
    C7 H7 . 0.9300 ?
    C8 C9 . 1.382(9) ?
    C8 H8 . 0.9300 ?
    C9 C10 . 1.384(7) ?
    C9 H9 . 0.9300 ?
    C10 H10 . 0.9300 ?
    C11 C12 . 1.386(9) ?
    C11 H11 . 0.9300 ?
    C12 C13 . 1.362(11) ?
    C12 H12 . 0.9300 ?
    C13 C14 . 1.355(9) ?
    C13 H13 . 0.9300 ?
    C14 C15 . 1.404(7) ?
    C14 H14 . 0.9300 ?
    C15 C16 . 1.492(8) ?
    C16 C17 . 1.383(8) ?
    C17 C18 . 1.379(9) ?
    C17 H17 . 0.9300 ?
    C18 C19 . 1.371(9) ?
    C18 H18 . 0.9300 ?
    C19 C20 . 1.363(8) ?
    C19 H19 . 0.9300 ?
    C20 H20 . 0.9300 ?
loop_
    _geom_angle_atom_site_label_1
    _geom_angle_atom_site_label_2
    _geom_angle_atom_site_label_3
    _geom_angle_site_symmetry_1
    _geom_angle_site_symmetry_3
    _geom_angle
    _geom_angle_publ_flag
    N1 Cd1 N4 . . 148.10(14) ?
    N1 Cd1 N2 . . 68.09(14) ?
    N4 Cd1 N2 . . 89.58(14) ?
    N1 Cd1 N3 . . 87.20(15) ?
    N4 Cd1 N3 . . 67.59(15) ?
    N2 Cd1 N3 . . 84.70(14) ?
    N1 Cd1 Br2 . . 104.92(11) ?
    N4 Cd1 Br2 . . 96.31(10) ?
    N2 Cd1 Br2 . . 87.84(10) ?
    N3 Cd1 Br2 . . 162.24(11) ?
    N1 Cd1 Br1 . . 97.18(9) ?
    N4 Cd1 Br1 . . 101.28(9) ?
    N2 Cd1 Br1 . . 164.09(11) ?
    N3 Cd1 Br1 . . 88.71(10) ?
    Br2 Cd1 Br1 . . 102.30(3) ?
    C1 N1 C5 . . 119.1(4) ?
    C1 N1 Cd1 . . 121.2(3) ?
    C5 N1 Cd1 . . 119.6(3) ?
    C10 N2 C6 . . 119.6(4) ?
    C10 N2 Cd1 . . 122.2(3) ?
    C6 N2 Cd1 . . 118.3(3) ?
    C11 N3 C15 . . 119.0(5) ?
    C11 N3 Cd1 . . 123.4(4) ?
    C15 N3 Cd1 . . 117.4(3) ?
    C16 N4 C20 . . 118.2(5) ?
    C16 N4 Cd1 . . 120.2(3) ?
    C20 N4 Cd1 . . 120.9(4) ?
    N1 C1 C2 . . 123.5(5) ?
    N1 C1 H1 . . 118.2 ?
    C2 C1 H1 . . 118.2 ?
    C3 C2 C1 . . 117.7(6) ?
    C3 C2 H2 . . 121.1 ?
    C1 C2 H2 . . 121.1 ?
    C2 C3 C4 . . 120.1(5) ?
    C2 C3 H3 . . 120.0 ?
    C4 C3 H3 . . 120.0 ?
    C3 C4 C5 . . 119.0(5) ?
    C3 C4 H4 . . 120.5 ?
    C5 C4 H4 . . 120.5 ?
    N1 C5 C4 . . 120.5(5) ?
    N1 C5 C6 . . 116.9(4) ?
    C4 C5 C6 . . 122.5(4) ?
    N2 C6 C7 . . 120.0(5) ?
    N2 C6 C5 . . 116.7(4) ?
    C7 C6 C5 . . 123.2(4) ?
    C8 C7 C6 . . 120.4(5) ?
    C8 C7 H7 . . 119.8 ?
    C6 C7 H7 . . 119.8 ?
    C7 C8 C9 . . 119.5(5) ?
    C7 C8 H8 . . 120.3 ?
    C9 C8 H8 . . 120.3 ?
    C8 C9 C10 . . 117.7(6) ?
    C8 C9 H9 . . 121.2 ?
    C10 C9 H9 . . 121.2 ?
    N2 C10 C9 . . 122.8(5) ?
    N2 C10 H10 . . 118.6 ?
    C9 C10 H10 . . 118.6 ?
    N3 C11 C12 . . 122.8(7) ?
    N3 C11 H11 . . 118.6 ?
    C12 C11 H11 . . 118.6 ?
    C13 C12 C11 . . 118.7(6) ?
    C13 C12 H12 . . 120.7 ?
    C11 C12 H12 . . 120.7 ?
    C14 C13 C12 . . 118.8(6) ?
    C14 C13 H13 . . 120.6 ?
    C12 C13 H13 . . 120.6 ?
    C13 C14 C15 . . 120.5(7) ?
    C13 C14 H14 . . 119.8 ?
    C15 C14 H14 . . 119.8 ?
    N3 C15 C14 . . 120.2(5) ?
    N3 C15 C16 . . 117.1(4) ?
    C14 C15 C16 . . 122.7(5) ?
    N4 C16 C17 . . 120.6(6) ?
    N4 C16 C15 . . 117.0(5) ?
    C17 C16 C15 . . 122.4(5) ?
    C18 C17 C16 . . 119.3(6) ?
    C18 C17 H17 . . 120.3 ?
    C16 C17 H17 . . 120.3 ?
    C19 C18 C17 . . 120.7(6) ?
    C19 C18 H18 . . 119.7 ?
    C17 C18 H18 . . 119.7 ?
    C20 C19 C18 . . 116.2(6) ?
    C20 C19 H19 . . 121.9 ?
    C18 C19 H19 . . 121.9 ?
    N4 C20 C19 . . 125.0(6) ?
    N4 C20 H20 . . 117.5 ?
    C19 C20 H20 . . 117.5 ?
loop_
    _geom_hbond_atom_site_label_D
    _geom_hbond_atom_site_label_H
    _geom_hbond_atom_site_label_A
    _geom_hbond_site_symmetry_D
    _geom_hbond_site_symmetry_H
    _geom_hbond_site_symmetry_A
    _geom_hbond_distance_DH
    _geom_hbond_distance_HA
    _geom_hbond_distance_DA
    _geom_hbond_angle_DHA
    _geom_hbond_publ_flag
    C3 H3 Br2 . . 3_766 0.930 2.950 3.748(8) 144 yes
    C7 H7 Br2 . . 1_655 0.930 2.980 3.708(5) 136 yes
    C17 H17 Br1 . . 3_656 0.930 2.940 3.710(6) 141 yes
    C18 H18 Br2 . . 2_646 0.930 2.930 3.624(7) 133 yes
data_global
_journal_date_recd_electronic     2009-10-04
_journal_date_accepted     2009-10-16
_journal_name_full     'Acta Crystallographica, Section E'
_journal_year     2009
_journal_volume     65
_journal_issue     11
_journal_page_first     m1413
_journal_page_last     m1413
_journal_paper_category     QM
_journal_coeditor_code     RZ2371
_publ_contact_author_name     'Prof. Bi-Song Zhang'
_publ_contact_author_address
;
      College of Materials Science and Chemical Engineering
      Jinhua College of Profession and Technology
      Jinhua, Zhejiang 321017
      People's Republic of China
;
_publ_contact_author_email     'zbs_jy@163.com'
_publ_contact_author_fax     '86 579 82264066'
_publ_contact_author_phone     '86 579 82230609'
_publ_section_title
;
Bis(2,2'-bipyridine-\k^2^<i>N</i>,<i>N</i>')dibromidocadmium(II)
;
loop_
    _publ_author_name
    _publ_author_address
    'Bi-Song Zhang'
;
College of Materials Science and Chemical Engineering
Jinhua College of Profession and Technology
Jinhua, Zhejiang 321017
People's Republic of China
;
