# Supplementary material for: Bis(2,2′-bipyridine-κ2 N,N′)dibromido­cadmium(II)
Source: Acta Crystallogr Sect E Struct Rep Online. 2009 Oct 23;65(Pt 11):m1413. doi: 10.1107/S1600536809042597 (PMC2971436; doi:10.1107/S1600536809042597)
Supplement: Supplementary file 2 [file e-65-m1413-Isup2.hkl]

# 
# h,k,l, Fc-squared, Fo-squared, sigma(Fo-squared) and status flag 
# 
data_I
_shelx_title ' d in P2(1)/c' 
_shelx_refln_list_code          4 
_shelx_F_calc_maximum      488.98 
_exptl_crystal_F_000      1128.00 
_reflns_d_resolution_high  0.7710 
 
loop_ 
 _symmetry_equiv_pos_as_xyz 
 'x, y, z' 
 '-x, y+1/2, -z+1/2' 
 '-x, -y, -z' 
 'x, -y-1/2, z-1/2' 
 
_cell_length_a     8.9105 
_cell_length_b    14.4462 
_cell_length_c    16.0392 
_cell_angle_alpha  90.000 
_cell_angle_beta   98.660 
_cell_angle_gamma  90.000 
 
_shelx_F_squared_multiplier     1.000 
 
loop_ 
 _refln_index_h 
 _refln_index_k 
 _refln_index_l 
 _refln_F_squared_calc 
 _refln_F_squared_meas 
 _refln_F_squared_sigma 
 _refln_observed_status 
   2   0   0      266.39      257.11      7.03 o 
   3   0   0     2533.82     2327.99     55.96 o 
   4   0   0     1517.52     1529.29     27.75 o 
   5   0   0     2641.31     2549.04     52.42 o 
   6   0   0      257.32      263.21     23.72 o 
   7   0   0     1454.83     1463.19     75.13 o 
   8   0   0     2464.30     2350.14     89.19 o 
   9   0   0      279.48      379.59    167.39 o 
  10   0   0      466.26      565.43    125.21 o 
   2   1   0    17474.27    19158.72    247.55 o 
   3   1   0     3164.78     3056.70     37.76 o 
   4   1   0    31837.20    34148.97    854.58 o 
   5   1   0    12609.56    12984.42    232.53 o 
   6   1   0      162.90      149.75      8.98 o 
   7   1   0       39.09       33.93      5.48 o 
   8   1   0     3339.37     3395.29     97.70 o 
   9   1   0     3329.14     3171.93    193.35 o 
  10   1   0      337.41      365.47     91.90 o 
  11   1   0      354.73      457.35    130.48 o 
   1   2   0     8235.25     8509.04    343.34 o 
   2   2   0      338.32      320.65     11.10 o 
   3   2   0     6538.68     6604.23    149.43 o 
   4   2   0     7179.21     7153.05     93.54 o 
   5   2   0    10762.45    10709.51    166.07 o 
   6   2   0     2665.21     2660.48     31.98 o 
   7   2   0     2828.36     2830.08     60.71 o 
   8   2   0     5729.46     5378.12    137.64 o 
   9   2   0      602.94      589.32     41.28 o 
  10   2   0       62.36       55.36     46.13 o 
  11   2   0      104.61       98.85     86.99 o 
   1   3   0     1304.11     1345.86     21.11 o 
   2   3   0     2070.87     2045.43     29.19 o 
   3   3   0    25587.44    27440.22    519.58 o 
   4   3   0    46301.14    51915.15   1151.81 o 
   5   3   0     2164.44     1958.73     26.82 o 
   6   3   0     1422.27     1367.14     24.12 o 
   7   3   0     3027.13     2980.19     80.94 o 
   8   3   0      789.71      686.45     30.47 o 
   9   3   0     2407.61     2277.98     92.89 o 
  10   3   0      608.15      621.16     93.18 o 
  11   3   0      131.77       22.41     65.90 o 
   0   4   0    11146.19    12061.65    293.68 o 
   1   4   0     1362.81     1570.47     41.60 o 
   2   4   0       31.33       29.15      7.40 o 
   3   4   0      554.36      599.23     16.13 o 
   4   4   0    11416.73    11122.21    155.46 o 
   5   4   0    21772.34    22918.19    541.90 o 
   6   4   0     1641.06     1628.02     27.25 o 
   7   4   0     1675.34     1577.37     66.40 o 
   8   4   0     5273.61     5439.99    191.69 o 
   9   4   0      864.54      861.07     43.47 o 
  10   4   0        4.98        2.93     53.53 o 
  11   4   0       43.43       52.72     79.08 o 
   1   5   0      249.79      260.50     17.43 o 
   2   5   0      217.30      200.83     16.49 o 
   3   5   0    11312.73    11619.13    164.74 o 
   4   5   0    24332.11    25842.36    449.91 o 
   5   5   0      128.03      117.74     15.84 o 
   6   5   0      272.56      277.76     14.07 o 
   7   5   0      780.26      800.23     41.20 o 
   8   5   0      639.82      614.80     38.97 o 
   9   5   0     1896.29     1914.68    114.71 o 
  10   5   0      257.07      265.25     37.37 o 
  11   5   0      100.06       77.76    148.94 o 
   0   6   0    34011.50    38895.53   1228.34 o 
   1   6   0     7697.07     8036.67    165.38 o 
   2   6   0       22.48       43.46     10.28 o 
   3   6   0     2126.76     2237.84     46.56 o 
   4   6   0        6.09       35.42     10.39 o 
   5   6   0     1890.50     1829.12     41.48 o 
   6   6   0        3.64        9.30      9.55 o 
   7   6   0      846.53      754.05     36.11 o 
   8   6   0      547.27      540.34     49.96 o 
   9   6   0        0.58       -1.00     15.06 o 
  10   6   0      384.14      347.05     83.97 o 
   1   7   0    12670.30    13159.90    252.20 o 
   2   7   0     6395.47     6339.69    119.74 o 
   3   7   0      172.68      182.94     19.03 o 
   4   7   0      551.18      490.39     25.11 o 
   5   7   0      574.02      542.27     22.21 o 
   6   7   0     1984.17     1958.13     58.63 o 
   7   7   0       23.62       22.33     11.60 o 
   8   7   0     1182.96     1159.58     56.49 o 
   9   7   0      629.42      681.29     52.60 o 
  10   7   0        1.92       15.39     23.19 o 
   0   8   0     8921.27     9560.15    272.99 o 
   1   8   0     2547.30     2671.83     74.02 o 
   2   8   0       44.03       48.80     13.45 o 
   3   8   0      981.29      960.30     41.32 o 
   4   8   0      838.85      865.71     38.44 o 
   5   8   0      240.95      220.17     21.02 o 
   6   8   0      266.69      249.32     17.70 o 
   7   8   0      537.56      478.07     40.05 o 
   8   8   0       35.39       30.17     12.20 o 
   9   8   0       13.61       35.86     24.98 o 
  10   8   0      108.05      120.60     37.69 o 
   1   9   0      669.19      840.22    126.12 o 
   2   9   0       65.18       94.09     19.99 o 
   3   9   0      422.90      508.58     32.25 o 
   4   9   0      603.08      635.04     35.41 o 
   5   9   0       53.67       54.29     19.14 o 
   6   9   0       64.47       81.96     17.22 o 
   7   9   0       17.49       16.92     12.28 o 
   8   9   0        7.39        0.19     18.60 o 
   9   9   0        0.63       19.22     24.41 o 
  10   9   0        2.10      -16.20     44.01 o 
   0  10   0       59.71       -2.64     46.13 o 
   1  10   0     2374.73     2350.58     78.02 o 
   2  10   0      157.64      120.58     25.99 o 
   3  10   0       15.21       10.51     22.27 o 
   4  10   0      505.10      530.77     33.13 o 
   5  10   0      840.30      833.79     41.61 o 
   6  10   0      264.52      291.15     26.28 o 
   7  10   0       13.10        6.87     11.04 o 
   8  10   0        1.22       24.17     59.85 o 
   9  10   0       93.77       95.46     38.04 o 
   1  11   0      233.86      221.01     47.94 o 
   2  11   0      586.84      576.73     49.14 o 
   3  11   0      164.15      158.32     31.15 o 
   4  11   0      160.61      168.16     26.09 o 
   5  11   0      564.92      694.96     71.23 o 
   6  11   0      421.00      471.09     51.67 o 
   7  11   0      145.91      113.34     41.65 o 
   8  11   0      102.53      177.12     84.94 o 
   9  11   0       56.22       44.79     39.43 o 
   0  12   0     3712.16     3845.35    176.52 o 
   1  12   0      567.99      594.42     65.58 o 
   2  12   0      107.02      105.18     35.55 o 
   3  12   0      313.76      321.93     76.99 o 
   4  12   0        7.80       15.02     16.81 o 
   5  12   0       27.61       46.36     24.28 o 
   6  12   0       69.16       77.08     29.27 o 
   7  12   0        2.53        1.68     21.00 o 
   8  12   0       29.11        8.39     36.57 o 
   1  13   0     1140.85     1152.20     78.95 o 
   2  13   0      171.34      166.09     33.05 o 
   3  13   0      372.24      357.20     48.61 o 
   4  13   0     1432.19     1520.37     75.02 o 
   5  13   0      503.56      641.14    111.67 o 
   6  13   0       48.58       70.31     25.81 o 
   7  13   0       82.56       70.70     23.46 o 
   8  13   0       40.35       13.21     39.27 o 
   1  14   0      236.04      238.56     89.62 o 
   2  14   0        9.32       -1.99     16.76 o 
   3  14   0       12.51       -5.38     27.14 o 
   4  14   0      498.42      449.92     69.96 o 
   5  14   0     1102.20     1295.06     82.60 o 
   6  14   0      304.83      351.69     52.68 o 
   7  14   0      105.66       91.11     27.36 o 
   2  15   0       55.40       96.21     68.54 o 
   3  15   0      470.53      414.34    152.11 o 
   4  15   0     1098.63     1236.99     78.38 o 
   5  15   0      116.61      154.83     45.55 o 
   6  15   0       49.05       58.71     28.91 o 
   1  16   0      657.64      748.63    152.89 o 
   2  16   0       22.99      -17.57     43.40 o 
   3  16   0       52.62        8.30     36.17 o 
   4  16   0        9.54       27.66     37.67 o 
   5  16   0      193.60      110.16     57.47 o 
   1  17   0      493.06       72.49     71.17 o 
   2  17   0      253.87      255.69    102.80 o 
   3  17   0       46.32        7.91     52.72 o 
   4  17   0      644.86      817.17    170.02 o 
   1  18   0      486.77      475.80    130.48 o 
   2  18   0       41.29       71.11     57.27 o 
   3  18   0      257.33      251.74    114.67 o 
 -11   1   1       89.44      132.48     80.18 o 
 -10   1   1      221.73      299.85     73.63 o 
  -9   1   1       61.06      122.12     63.23 o 
  -8   1   1      534.70      526.03     28.56 o 
  -7   1   1     1650.23     1600.87     44.85 o 
  -6   1   1      655.36      671.02     26.39 o 
  -5   1   1      270.98      253.27     13.70 o 
  -4   1   1      560.51      647.88     15.90 o 
  -3   1   1      252.35      287.09     10.99 o 
  -2   1   1     5326.68     5371.56    127.27 o 
   1   1   1     1390.21     1355.99     27.68 o 
   2   1   1     3011.93     3137.83     86.50 o 
   3   1   1     7035.06     6479.78     89.83 o 
   4   1   1     1006.99      930.44     20.74 o 
   5   1   1       12.78       17.15      6.34 o 
   6   1   1       66.81       58.05     10.09 o 
   7   1   1       53.46       47.75      7.23 o 
   8   1   1       64.53       70.91     15.97 o 
   9   1   1      110.38       96.62     33.45 o 
  10   1   1       86.05       84.35     49.39 o 
  11   1   1        9.08        2.64     83.03 o 
 -11   2   1        4.86       32.95    117.30 o 
 -10   2   1      137.58      161.21     76.63 o 
  -9   2   1     1663.32     1647.32    120.58 o 
  -8   2   1     2276.03     2273.66     54.31 o 
  -7   2   1      481.88      467.35     27.83 o 
  -6   2   1      293.41      321.31     22.37 o 
  -5   2   1       12.29       32.90     12.79 o 
  -4   2   1      589.45      562.27     17.85 o 
  -3   2   1     4943.88     5179.38    180.58 o 
  -2   2   1    12488.04    14162.94    423.57 o 
  -1   2   1        0.61       32.28      6.52 o 
   0   2   1     1859.69        1.98      1.86 o 
   1   2   1     2108.45     1989.51     25.96 o 
   2   2   1     1811.88     1785.55     25.44 o 
   3   2   1     2025.81     1933.56     32.13 o 
   4   2   1     5178.48     4632.16     60.76 o 
   5   2   1     9946.38    10158.29    140.53 o 
   6   2   1      827.67      825.99     20.69 o 
   7   2   1       67.40       65.05      8.27 o 
   8   2   1      307.31      294.73      9.69 o 
   9   2   1        6.78       21.48     21.84 o 
  10   2   1      158.14      186.59     75.45 o 
  11   2   1      256.68      297.87    115.98 o 
 -11   3   1      198.01      239.88    112.03 o 
 -10   3   1      231.69      285.44     89.87 o 
  -9   3   1        7.71       22.58     11.56 o 
  -8   3   1      523.27      488.95     23.24 o 
  -7   3   1      297.28      268.76     18.19 o 
  -6   3   1      886.31      919.16     30.28 o 
  -5   3   1     1079.08     1145.61     36.70 o 
  -4   3   1      421.18      449.74     12.67 o 
  -3   3   1       75.03       84.21      7.16 o 
  -2   3   1     4528.07     4701.52     61.77 o 
  -1   3   1     4241.32     4087.61     63.22 o 
   0   3   1    61351.31    76720.66   1972.23 o 
   1   3   1     1344.03     1259.76     25.17 o 
   2   3   1     6046.96     6035.31     77.98 o 
   3   3   1     6434.51     6407.70     95.63 o 
   4   3   1       12.71        9.66      5.65 o 
   5   3   1      654.15      634.44     15.96 o 
   6   3   1       28.58       27.82      6.51 o 
   7   3   1      740.99      773.04     25.02 o 
   8   3   1      640.41      689.79     43.07 o 
   9   3   1       76.96       93.51     17.31 o 
  10   3   1        1.00       12.07     38.31 o 
  11   3   1        1.77       -1.32     81.72 o 
 -11   4   1       10.61       81.72    146.30 o 
 -10   4   1      389.10      372.17     79.20 o 
  -9   4   1      649.84      627.15     35.35 o 
  -8   4   1       10.06       37.49     15.33 o 
  -7   4   1        0.39       -9.15     11.76 o 
  -6   4   1      304.98      300.04     25.44 o 
  -5   4   1     5806.70     6042.89     92.60 o 
  -4   4   1    25979.62    29248.08    825.42 o 
  -3   4   1     5407.27     5575.86     77.05 o 
  -2   4   1     3636.14     3657.23     47.38 o 
  -1   4   1    15538.43    17819.81    332.82 o 
   0   4   1      384.25      444.23     17.12 o 
   1   4   1     4133.15     4507.24     71.01 o 
   2   4   1     3147.72     3194.53     51.60 o 
   3   4   1     8504.41     8264.02    115.42 o 
   4   4   1    12691.40    12534.37    210.25 o 
   5   4   1      251.79      246.21     11.76 o 
   6   4   1     2383.31     2484.32     46.90 o 
   7   4   1      938.40      972.36     25.66 o 
   8   4   1      367.60      341.75     28.35 o 
   9   4   1      456.72      502.80     35.58 o 
  10   4   1      129.25      138.81     39.07 o 
  11   4   1      130.00      183.20    105.44 o 
 -11   5   1       25.68       -2.64     52.72 o 
 -10   5   1       28.87       61.72     22.33 o 
  -9   5   1      463.84      508.40     41.88 o 
  -8   5   1     1959.03     1815.28     97.10 o 
  -7   5   1     1052.42     1045.61     47.52 o 
  -6   5   1     7966.04     7489.79    289.19 o 
  -5   5   1    13876.95    14134.21    244.56 o 
  -4   5   1     3720.60     3634.73     55.06 o 
  -3   5   1     4678.87     4747.09     68.12 o 
  -2   5   1     4773.74     4733.42     70.25 o 
  -1   5   1      265.84      245.01     17.37 o 
   0   5   1    10065.01    10721.92    181.51 o 
   1   5   1     5281.95     5507.34     92.02 o 
   2   5   1       49.73       51.77      8.92 o 
   3   5   1       62.50       73.67     11.05 o 
   4   5   1     8090.91     8032.90    121.74 o 
   5   5   1     5388.33     5240.28     99.50 o 
   6   5   1      204.33      199.25     14.62 o 
   7   5   1     4541.92     4597.99     76.46 o 
   8   5   1     5723.16     5876.55    238.78 o 
   9   5   1      494.83      554.63     45.63 o 
  10   5   1        1.07       25.36     25.96 o 
 -10   6   1      513.02      525.69     43.51 o 
  -9   6   1     1145.62     1205.45     73.60 o 
  -8   6   1        2.34        2.14     15.48 o 
  -7   6   1     1198.05     1135.77     51.96 o 
  -6   6   1       76.55       63.67     12.45 o 
  -5   6   1     4975.21     4816.85     76.05 o 
  -4   6   1    18505.85    18968.30    307.78 o 
  -3   6   1     4774.60     4556.87     85.17 o 
  -2   6   1     3271.35     3388.46     64.34 o 
  -1   6   1    13644.38    14617.50    288.33 o 
   0   6   1     2836.65     2596.76     63.79 o 
   1   6   1      105.45      138.06     16.39 o 
   2   6   1     3007.89     2864.80     59.00 o 
   3   6   1    13395.31    13030.99    230.85 o 
   4   6   1     8090.58     8143.47    168.42 o 
   5   6   1      635.48      676.20     27.08 o 
   6   6   1      823.28      790.88     33.63 o 
   7   6   1      709.13      645.32     19.48 o 
   8   6   1      657.29      576.14     36.42 o 
   9   6   1     1751.22     1853.31    121.54 o 
  10   6   1      288.04      337.10     41.16 o 
 -10   7   1      128.24      103.35     30.41 o 
  -9   7   1      341.47      394.75     49.10 o 
  -8   7   1     3037.99     3110.16     92.55 o 
  -7   7   1        1.19        3.18      6.48 o 
  -6   7   1     2240.79     2154.56     56.30 o 
  -5   7   1     8222.14     8346.57    143.26 o 
  -4   7   1      883.15      794.49     38.48 o 
  -3   7   1       92.76      120.33     14.09 o 
  -2   7   1      237.45      222.73     18.57 o 
  -1   7   1    14283.08    15340.07    309.20 o 
   0   7   1    34369.82    39126.82    908.90 o 
   1   7   1     5355.13     5512.51    115.24 o 
   2   7   1     3283.41     3474.47     72.00 o 
   3   7   1     5174.63     5460.65    110.85 o 
   4   7   1       85.24      101.03     18.83 o 
   5   7   1     1136.44     1102.30     33.27 o 
   6   7   1      271.82      268.38     26.37 o 
   7   7   1     2266.43     2121.20    105.04 o 
   8   7   1     3656.56     3300.54    166.07 o 
   9   7   1      105.39      120.61     31.56 o 
  10   7   1      152.67      129.05     41.99 o 
 -10   8   1      588.71      801.39     85.99 o 
  -9   8   1     3001.63     3772.60    159.39 o 
  -8   8   1     1321.20     1499.76     80.15 o 
  -7   8   1      293.21      307.10     24.90 o 
  -6   8   1        9.35       19.42     12.42 o 
  -5   8   1      673.96      688.67     29.86 o 
  -4   8   1     5254.51     5410.62    110.19 o 
  -3   8   1       31.02       26.12     13.50 o 
  -2   8   1    10143.29    10687.76    217.04 o 
  -1   8   1    10317.86    11353.17    250.06 o 
   0   8   1      852.96      991.18     47.30 o 
   1   8   1     7439.41     8078.19    164.87 o 
   2   8   1     1290.63     1408.76     50.81 o 
   3   8   1    10823.89    11301.43    228.76 o 
   4   8   1    19263.13    19952.20    430.62 o 
   5   8   1     2757.12     2704.86     69.44 o 
   6   8   1      368.71      371.36     32.09 o 
   7   8   1      167.95      153.91     25.16 o 
   8   8   1      754.19      672.31     71.54 o 
   9   8   1      869.56      906.63     64.86 o 
  10   8   1        6.30      -18.78     27.26 o 
 -10   9   1      357.07      323.38    110.91 o 
  -9   9   1       96.28       96.04     34.13 o 
  -8   9   1     1126.11     1257.50    128.58 o 
  -7   9   1      612.79      654.19     47.73 o 
  -6   9   1      731.58      697.59     32.31 o 
  -5   9   1     2976.78     3066.92     77.45 o 
  -4   9   1      256.25      265.39     22.22 o 
  -3   9   1       67.58       89.73     16.47 o 
  -2   9   1     1411.75     1345.50     44.85 o 
  -1   9   1    24262.92    25622.56    605.28 o 
   0   9   1    32885.23    34528.33    859.98 o 
   1   9   1     2909.50     3113.76    106.89 o 
   2   9   1     7503.40     7660.80    203.84 o 
   3   9   1    10311.35    10959.55    226.38 o 
   4   9   1       72.40       91.18     23.75 o 
   5   9   1     1347.48     1234.28     57.21 o 
   6   9   1      169.05      155.84     18.90 o 
   7   9   1     1470.24     1394.46     65.06 o 
   8   9   1     1181.18     1294.93     93.80 o 
   9   9   1       53.20       34.72     28.42 o 
  -9  10   1     1676.71     1949.85    156.45 o 
  -8  10   1      653.61      721.90     88.62 o 
  -7  10   1       44.66       49.24     15.60 o 
  -6  10   1       23.47       44.81     18.02 o 
  -5  10   1     1884.05     1878.63     63.18 o 
  -4  10   1     5599.67     5955.05    135.26 o 
  -3  10   1        7.62       29.30     17.34 o 
  -2  10   1     2969.34     3000.95     95.86 o 
  -1  10   1     5928.26     6383.87    155.64 o 
   0  10   1      113.19       77.76     42.18 o 
   1  10   1     6079.90     6248.05    164.49 o 
   2  10   1        4.50       -0.63     17.23 o 
   3  10   1     5440.42     5612.41    162.61 o 
   4  10   1    11484.99    11853.63    271.41 o 
   5  10   1     1753.04     1771.10     93.69 o 
   6  10   1      126.66      150.84     26.55 o 
   7  10   1      327.01      308.77     41.56 o 
   8  10   1      164.26      151.96     47.05 o 
   9  10   1      474.78      498.50     71.67 o 
  -9  11   1       60.70       28.84     32.36 o 
  -8  11   1      602.73      895.47    113.60 o 
  -7  11   1       36.12       35.01     15.39 o 
  -6  11   1     2037.04     2198.23    104.03 o 
  -5  11   1     5635.67     6217.55    183.27 o 
  -4  11   1      583.18      587.62     45.45 o 
  -3  11   1     1682.78     1855.41     93.36 o 
  -2  11   1       51.71       98.46     24.89 o 
  -1  11   1     2447.55     2480.97    129.53 o 
   0  11   1     4349.31     4717.39    132.21 o 
   1  11   1      678.60      691.48     75.79 o 
   2  11   1        1.03        6.58     18.02 o 
   3  11   1      920.25      984.46     81.69 o 
   4  11   1      917.13      918.62     45.75 o 
   5  11   1     2098.59     2126.74     93.78 o 
   6  11   1      233.93      275.60     33.98 o 
   7  11   1     2799.43     2887.71    110.04 o 
   8  11   1     1538.40     1882.24    164.06 o 
   9  11   1       89.96       97.91     60.55 o 
  -8  12   1       37.61      -10.54    101.49 o 
  -7  12   1      552.27      591.08     45.79 o 
  -6  12   1      182.40      141.51     29.64 o 
  -5  12   1     1628.79     1830.92     75.14 o 
  -4  12   1     7400.17     7848.22    201.83 o 
  -3  12   1     1958.13     2037.68    126.29 o 
  -2  12   1      695.21      736.00     63.66 o 
  -1  12   1     3556.15     3756.33    239.88 o 
   0  12   1     1628.04     1699.23     78.31 o 
   1  12   1      577.60      674.89     60.72 o 
   2  12   1     1783.87     1642.24    154.21 o 
   3  12   1     3132.77     3393.05    151.57 o 
   4  12   1     3843.86     4108.62    132.90 o 
   5  12   1        8.30       13.32     23.38 o 
   6  12   1     1336.68     1433.49     83.15 o 
   7  12   1      259.44      231.68     55.82 o 
   8  12   1      304.81      249.55    126.33 o 
  -8  13   1      372.60      448.12    239.88 o 
  -7  13   1       30.86        7.34     19.63 o 
  -6  13   1     1236.29     1416.84     87.88 o 
  -5  13   1     2808.98     3066.61    135.63 o 
  -4  13   1      269.16      321.35     40.11 o 
  -3  13   1      467.05      472.46     47.06 o 
  -2  13   1      743.51      712.92     58.68 o 
  -1  13   1      564.73      670.45     62.25 o 
   0  13   1     3447.17     3931.82    250.42 o 
   1  13   1      495.33      553.67     59.77 o 
   2  13   1      309.47      306.78     37.66 o 
   3  13   1       54.29       65.64     32.60 o 
   4  13   1      600.64      648.95     56.82 o 
   5  13   1      773.94      828.68     72.06 o 
   6  13   1        8.55        5.55     18.90 o 
   7  13   1     1242.58     1418.16    109.00 o 
   8  13   1      868.64     1048.01    379.05 o 
  -7  14   1      175.46      165.81     30.11 o 
  -6  14   1       73.47       84.93     33.32 o 
  -5  14   1      159.56      163.40     42.32 o 
  -4  14   1     1064.55     1208.68    101.02 o 
  -3  14   1      152.64      179.63     44.98 o 
  -2  14   1      577.36      517.18     62.99 o 
  -1  14   1     1770.52     1884.39    109.95 o 
   0  14   1        2.60       67.22     61.95 o 
   1  14   1     1443.45     1432.68    164.75 o 
   2  14   1      134.13      109.09     47.91 o 
   3  14   1     1275.81     1394.52     88.93 o 
   4  14   1     1249.76     1462.62     89.64 o 
   5  14   1       22.40       -5.25     18.63 o 
   6  14   1       47.27       63.98     42.98 o 
   7  14   1       38.48       33.42     26.31 o 
  -6  15   1       48.93       71.06     35.16 o 
  -5  15   1      367.50      396.50     58.97 o 
  -4  15   1       19.03       23.72     56.67 o 
  -3  15   1       25.15      112.03     69.85 o 
  -2  15   1       22.53       14.24     46.77 o 
   1  15   1      210.53        1.81     23.46 o 
   2  15   1      753.06      859.74     86.58 o 
   3  15   1      659.64      735.23     72.39 o 
   4  15   1        3.79       41.09     33.74 o 
   5  15   1      129.59      115.67     44.59 o 
   6  15   1        2.49       29.54     28.87 o 
  -6  16   1       14.96        7.91     36.90 o 
  -5  16   1        9.26       -4.90     24.29 o 
  -4  16   1       32.33       -4.30     25.44 o 
  -3  16   1        4.84       35.59     60.63 o 
  -2  16   1      384.94      481.07    112.03 o 
  -1  16   1      133.00       -5.27     40.86 o 
   0  16   1       88.50       -5.27     52.72 o 
   1  16   1      599.07      875.16    162.12 o 
   2  16   1      167.55       59.68     53.10 o 
   3  16   1      231.84       56.07     75.04 o 
   4  16   1      528.66      438.13    153.59 o 
   5  16   1      142.68       39.76     37.64 o 
  -4  17   1        0.10      -25.04     65.90 o 
  -3  17   1       38.02       15.59     37.14 o 
  -2  17   1        8.21        9.43     35.38 o 
  -1  17   1      190.75        7.20     36.03 o 
   0  17   1      289.23        2.64     52.72 o 
   2  17   1      220.26      176.61    166.07 o 
   3  17   1      108.35      105.44    148.94 o 
   4  17   1        0.20      -18.71     38.92 o 
  -3  18   1       28.94       40.86     71.17 o 
  -2  18   1       38.32        9.23     52.72 o 
  -1  18   1       35.68      -13.18     54.04 o 
   1  18   1        0.24       20.00     47.28 o 
   2  18   1        1.18       14.50     42.87 o 
   3  18   1       49.53       94.90     90.94 o 
 -11   0   2     1077.02     1188.85    195.07 o 
 -10   0   2      795.72      902.84    158.16 o 
  -9   0   2      399.75      535.11    115.98 o 
  -8   0   2     4671.62     4573.49    283.37 o 
  -7   0   2      166.02      191.11     61.95 o 
  -6   0   2     6209.47     5800.11    191.77 o 
  -5   0   2    19611.01    20504.65   1022.78 o 
  -4   0   2     3117.52     2894.80    114.67 o 
  -3   0   2     8348.70     8372.74    402.65 o 
  -2   0   2    41240.77    42334.51   1218.37 o 
  -1   0   2    17310.65     1009.60     19.77 o 
   1   0   2     7811.63     7855.08    307.04 o 
   2   0   2   239098.50   245919.95   9966.96 o 
   3   0   2    70485.68    80113.47   2185.63 o 
   4   0   2      757.29      872.97     28.16 o 
   5   0   2     1259.94     1219.97     42.89 o 
   6   0   2      252.01      243.73     22.62 o 
   7   0   2     6073.40     6085.01    202.37 o 
   8   0   2     3912.98     3964.57    241.20 o 
   9   0   2      506.68      405.43     35.91 o 
  10   0   2       98.49       64.58     63.26 o 
  11   0   2        4.47      -34.27     64.58 o 
 -11   1   2      102.18      175.30    102.80 o 
 -10   1   2     2551.70     2766.91    184.06 o 
  -9   1   2     5422.08     5647.93    302.56 o 
  -8   1   2      304.75      267.55     15.43 o 
  -7   1   2      436.19      417.03     17.98 o 
  -6   1   2     3299.68     3129.60     58.99 o 
  -5   1   2     1464.07     1528.38     34.88 o 
  -4   1   2     6830.02     6832.73    190.24 o 
  -3   1   2     2743.66     2853.41     50.41 o 
  -2   1   2    17775.52    19383.97    596.40 o 
  -1   1   2    35533.02    42020.14    686.65 o 
   1   1   2    23271.18    25625.75    395.65 o 
   2   1   2     3479.88     3427.57     52.04 o 
   3   1   2    89305.52    99456.56   2403.84 o 
   4   1   2    30945.15    31198.20    528.43 o 
   5   1   2     6939.63     7189.46    103.89 o 
   6   1   2     2746.22     2769.26     51.87 o 
   7   1   2     1746.70     1696.73     48.46 o 
   8   1   2      233.86      220.42     16.56 o 
   9   1   2      224.41      201.66     13.37 o 
  10   1   2       57.03      110.84     62.74 o 
  11   1   2     1262.33     1488.57    142.11 o 
 -11   2   2      400.93      394.27     91.80 o 
 -10   2   2      451.75      497.58     89.00 o 
  -9   2   2       47.45       34.37     18.07 o 
  -8   2   2     2107.16     2062.27     41.02 o 
  -7   2   2      551.98      497.18     27.27 o 
  -6   2   2    15397.18    15349.32    300.16 o 
  -5   2   2    21696.78    22259.41    694.90 o 
  -4   2   2      421.25      392.98     20.03 o 
  -3   2   2     2569.20     2486.85     47.78 o 
  -2   2   2       11.37       30.13      6.34 o 
  -1   2   2    34349.04    40734.27    684.89 o 
   0   2   2    22471.95    24267.28    420.97 o 
   1   2   2     5222.73     4923.33     98.00 o 
   2   2   2      406.49      319.76     11.94 o 
   3   2   2    11842.29    11300.03    156.54 o 
   4   2   2      682.89      689.82     17.50 o 
   5   2   2     2370.77     2454.66     38.25 o 
   6   2   2     1377.07     1390.75     27.99 o 
   7   2   2     9951.87    10153.40    189.23 o 
   8   2   2     6393.24     6270.53    104.93 o 
   9   2   2       30.70       25.93      7.21 o 
  10   2   2      383.09      425.03     94.19 o 
  11   2   2       14.43       59.31    130.48 o 
 -11   3   2       56.36       68.54     83.03 o 
 -10   3   2      633.01      629.31    116.99 o 
  -9   3   2     1538.87     1491.94     51.17 o 
  -8   3   2       22.84       27.03      9.36 o 
  -7   3   2      341.48      316.65     22.51 o 
  -6   3   2       91.28      109.09     15.28 o 
  -5   3   2    15493.73    15512.87    304.16 o 
  -4   3   2    23576.87    25139.66    437.02 o 
  -3   3   2        1.31       12.41      4.54 o 
  -2   3   2    24328.07    26913.60    418.25 o 
  -1   3   2   142087.45   164819.59   5094.33 o 
   0   3   2      955.80      873.55     20.06 o 
   1   3   2    11562.75    11721.04    196.47 o 
   2   3   2     3165.70     3054.92     46.69 o 
   3   3   2     7251.87     6674.88    103.61 o 
   4   3   2     6944.74     6857.18    104.25 o 
   5   3   2      321.47      338.86     17.99 o 
   6   3   2     4084.02     4153.43     64.82 o 
   7   3   2      366.57      388.97     18.97 o 
   8   3   2     1320.71     1333.95     50.11 o 
   9   3   2     1516.99     1480.21     71.51 o 
  10   3   2        1.68       -0.15     27.91 o 
  11   3   2     1066.94     1178.30    193.75 o 
 -11   4   2      101.82      127.85     96.21 o 
 -10   4   2      195.38      182.70     82.38 o 
  -9   4   2        1.98        7.19     14.49 o 
  -8   4   2      934.60      913.02     73.51 o 
  -7   4   2     4038.34     3991.67    125.81 o 
  -6   4   2     9693.16     9959.21    230.16 o 
  -5   4   2    15746.03    16168.33    358.36 o 
  -4   4   2        1.35       10.44      4.34 o 
  -3   4   2    15460.05    16579.20    236.56 o 
  -2   4   2    10667.69    11406.52    157.51 o 
  -1   4   2    28713.83    34059.48    628.27 o 
   0   4   2     6355.10     6046.53    108.67 o 
   1   4   2    14354.64    14368.56    266.99 o 
   2   4   2      194.84      199.41     12.96 o 
   3   4   2     2672.96     2691.49     43.31 o 
   4   4   2      331.32      367.89     22.47 o 
   5   4   2       20.83       50.58     15.52 o 
   6   4   2     3198.99     3197.78     52.94 o 
   7   4   2    10714.45    10946.09    180.02 o 
   8   4   2     4807.49     4829.51    114.82 o 
   9   4   2        8.41      -14.90     14.90 o 
  10   4   2      381.29      396.78     30.49 o 
 -11   5   2       77.36       69.85     85.67 o 
 -10   5   2      578.48      671.78    126.15 o 
  -9   5   2     1085.66     1074.80     44.26 o 
  -8   5   2      153.96      168.28     20.53 o 
  -7   5   2     1732.75     1773.61     90.05 o 
  -6   5   2       13.60       22.04     13.51 o 
  -5   5   2     1804.18     1799.64     32.92 o 
  -4   5   2    12307.89    13328.95    235.23 o 
  -3   5   2      294.90      305.35     14.23 o 
  -2   5   2    28297.24    32960.31    649.65 o 
  -1   5   2    22052.15    23814.58    409.43 o 
   0   5   2     3379.91     3772.12     67.45 o 
   1   5   2       11.87       24.86      9.65 o 
   2   5   2      200.55      201.22     16.49 o 
   3   5   2     6711.51     6698.99    113.61 o 
   4   5   2     6238.49     6128.33    111.36 o 
   5   5   2       24.80       48.40     15.06 o 
   6   5   2     2854.06     2853.63     51.88 o 
   7   5   2        1.88        6.29      6.98 o 
   8   5   2      510.07      481.32     16.41 o 
   9   5   2      485.78      516.18     47.36 o 
  10   5   2       15.19       11.39     14.62 o 
 -10   6   2       78.00       44.01     18.45 o 
  -9   6   2      199.84      214.70     25.06 o 
  -8   6   2     1695.23     1734.19     83.26 o 
  -7   6   2      183.25      236.86     30.04 o 
  -6   6   2      652.24      620.90     23.29 o 
  -5   6   2     5305.22     5353.10     81.83 o 
  -4   6   2      683.10      628.30     21.04 o 
  -3   6   2      103.32       98.93     10.85 o 
  -2   6   2       44.12       58.42     10.36 o 
  -1   6   2    19935.08    21898.72    432.60 o 
   0   6   2     2425.44     2354.13     51.15 o 
   1   6   2      186.20      150.16     15.58 o 
   2   6   2     9516.44     9424.27    159.19 o 
   3   6   2     8002.28     7889.30    136.79 o 
   4   6   2       35.95       28.93     10.24 o 
   5   6   2      743.88      687.83     28.78 o 
   6   6   2        7.48       14.82     12.31 o 
   7   6   2     1191.79     1034.41     35.22 o 
   8   6   2      698.94      608.13     34.24 o 
   9   6   2        2.43       31.16     28.75 o 
  10   6   2      121.93      124.98     34.33 o 
 -10   7   2      456.47      460.25     57.18 o 
  -9   7   2     1577.19     1741.33     96.61 o 
  -8   7   2      464.42      418.71     37.75 o 
  -7   7   2      561.04      654.03     72.25 o 
  -6   7   2     1842.15     1779.25     35.28 o 
  -5   7   2      193.72      191.67     17.96 o 
  -4   7   2      336.30      353.56     25.88 o 
  -3   7   2     2176.79     2382.14     55.73 o 
  -2   7   2      466.42      504.42     23.39 o 
  -1   7   2       11.27       18.81     14.06 o 
   0   7   2     3355.79     3320.63     96.02 o 
   1   7   2     7001.63     6960.51    134.10 o 
   2   7   2        4.69        0.24      8.94 o 
   3   7   2    11402.94    11284.71    209.15 o 
   4   7   2     8730.41     8650.70    164.07 o 
   5   7   2     1330.06     1319.91     38.92 o 
   6   7   2        1.10       -8.54     15.46 o 
   7   7   2      166.67      143.85     17.71 o 
   8   7   2       76.44       71.65     13.59 o 
   9   7   2        4.99      -11.05     22.80 o 
  10   7   2      103.96      121.89     36.02 o 
 -10   8   2      235.69      178.57     49.44 o 
  -9   8   2       10.40       33.41     23.77 o 
  -8   8   2      191.95      207.57     37.14 o 
  -7   8   2      401.56      387.18     23.91 o 
  -6   8   2        2.15        7.68     10.17 o 
  -5   8   2      751.38      693.03     25.56 o 
  -4   8   2      391.86      365.37     29.75 o 
  -3   8   2     1395.06     1389.94     39.87 o 
  -2   8   2     1435.10     1455.88     41.78 o 
  -1   8   2     2556.81     2692.87     70.24 o 
   0   8   2      704.28      769.88     43.13 o 
   1   8   2     1323.50     1305.13     50.77 o 
   2   8   2     4447.42     4611.29    117.76 o 
   3   8   2     1514.75     1430.51     51.07 o 
   4   8   2      322.64      343.91     25.68 o 
   5   8   2      278.28      253.03     21.35 o 
   6   8   2      761.88      739.45     43.80 o 
   7   8   2       52.81       47.84     20.26 o 
   8   8   2       94.84       63.07     15.75 o 
   9   8   2        6.63        6.07     24.98 o 
  10   8   2        6.81       24.28     27.81 o 
 -10   9   2        0.41        9.92     28.53 o 
  -9   9   2        0.25      -31.61     31.61 o 
  -8   9   2        1.13       16.22     24.48 o 
  -7   9   2        3.92        2.07      8.57 o 
  -6   9   2       28.00       25.71     13.06 o 
  -5   9   2      324.62      326.50     22.94 o 
  -4   9   2      143.80      176.54     24.73 o 
  -3   9   2       79.74      106.33     18.35 o 
  -2   9   2       25.04       39.57     16.83 o 
  -1   9   2      909.31     1095.29     61.72 o 
   0   9   2      166.32      177.12     31.31 o 
   1   9   2      269.72      291.24     37.58 o 
   2   9   2      727.50      726.30     50.99 o 
   3   9   2      222.48      275.57     25.64 o 
   4   9   2       85.50      100.53     20.63 o 
   5   9   2       34.55       34.87     19.31 o 
   6   9   2      812.78      803.39     64.67 o 
   7   9   2        0.74       -4.77     18.83 o 
   8   9   2        4.77       -9.55     11.65 o 
   9   9   2       68.09       85.79     39.72 o 
  -9  10   2       28.94       65.27     68.99 o 
  -8  10   2      218.16      243.88     62.61 o 
  -7  10   2      469.15      475.36     29.33 o 
  -6  10   2        8.19        2.98      9.75 o 
  -5  10   2       10.70       27.83     13.97 o 
  -4  10   2      217.44      198.24     25.30 o 
  -3  10   2     2180.08     2205.19     63.34 o 
  -2  10   2     1616.90     1652.94     78.32 o 
  -1  10   2      214.28      201.66     28.19 o 
   0  10   2      186.70      209.28     37.38 o 
   1  10   2      649.96      675.83     46.98 o 
   2  10   2       24.77      -12.92     25.19 o 
   3  10   2     1145.49     1050.43     58.18 o 
   4  10   2      754.79      659.37     51.62 o 
   5  10   2      124.73      105.86     21.22 o 
   6  10   2       14.77       13.69     13.34 o 
   7  10   2      411.13      405.61     38.41 o 
   8  10   2        5.27      -10.33     28.76 o 
   9  10   2        2.32       10.49     39.03 o 
  -9  11   2      165.68      120.48    150.91 o 
  -8  11   2       54.53       36.48     32.66 o 
  -7  11   2       11.07       26.28     18.17 o 
  -6  11   2      217.18      323.55     75.33 o 
  -5  11   2      291.61      309.62     34.51 o 
  -4  11   2      271.17      261.88     40.57 o 
  -3  11   2      137.07      466.08    258.99 o 
  -2  11   2       68.56       88.10     26.65 o 
  -1  11   2       49.27       72.15     36.31 o 
   0  11   2      363.49      448.04     40.60 o 
   1  11   2        6.61       36.90     43.49 o 
   2  11   2       79.46       56.08     24.32 o 
   3  11   2      889.05      858.11     50.62 o 
   4  11   2     1583.38     1527.67     62.92 o 
   5  11   2       82.24       24.55     30.89 o 
   6  11   2       59.81       42.46     19.95 o 
   7  11   2      274.81      286.56     44.78 o 
   8  11   2      109.35       80.13     44.49 o 
   9  11   2       33.92       17.24     34.62 o 
  -8  12   2        2.59        2.57     34.94 o 
  -7  12   2       33.00       31.83     16.10 o 
  -6  12   2       86.02       76.99     24.70 o 
  -5  12   2      172.55      770.71    338.07 o 
  -4  12   2       28.10       32.61     21.70 o 
  -3  12   2       61.74       72.06     32.84 o 
  -2  12   2      343.90      299.88     43.64 o 
  -1  12   2      384.52      760.65    304.46 o 
   0  12   2      955.00      908.59     67.47 o 
   1  12   2      118.65      137.81     35.99 o 
   2  12   2     1176.94      940.74    525.23 o 
   3  12   2      364.70      399.76     45.22 o 
   4  12   2      178.74      146.58     29.33 o 
   5  12   2       52.08       39.73     24.72 o 
   6  12   2      214.51      204.94     36.31 o 
   7  12   2      315.52      369.93     86.18 o 
   8  12   2      162.03      134.17     76.49 o 
  -8  13   2        0.95       32.95     72.49 o 
  -7  13   2        0.57       -4.38     22.89 o 
  -6  13   2      200.52      173.56     40.45 o 
  -5  13   2      529.25      931.98    139.11 o 
  -4  13   2      575.54      696.27     51.23 o 
  -3  13   2        4.71        8.67     16.16 o 
  -2  13   2      875.65      866.51     62.77 o 
  -1  13   2     1371.89     1387.71    105.80 o 
   0  13   2      436.61      455.11     70.25 o 
   1  13   2      527.10      678.26     74.37 o 
   2  13   2      345.24      268.07     44.73 o 
   3  13   2     1406.13     1375.53     72.15 o 
   4  13   2      389.52      378.57     61.45 o 
   5  13   2        7.29       26.94     28.82 o 
   6  13   2      212.00      318.12     49.77 o 
   7  13   2      121.44      114.87     63.79 o 
  -7  14   2      152.06      147.20     66.88 o 
  -6  14   2      939.90     1060.77     98.89 o 
  -5  14   2      625.38      557.63    183.88 o 
  -4  14   2       50.74       25.26     25.83 o 
  -3  14   2      599.26      650.60     75.75 o 
  -2  14   2      193.21      155.58     44.62 o 
  -1  14   2      222.88      183.20     73.81 o 
   0  14   2     1196.43     1309.86     92.72 o 
   1  14   2       40.96       55.36     61.95 o 
   2  14   2        4.16        8.52     48.77 o 
   3  14   2      197.59      139.53     48.30 o 
   4  14   2        0.55      -12.99     37.95 o 
   5  14   2        2.48       -4.77     21.90 o 
   6  14   2       53.03       34.24     36.61 o 
   7  14   2     1064.92     1108.89     63.81 o 
  -6  15   2        5.00      -25.13     39.05 o 
  -5  15   2      473.55      561.88     55.67 o 
  -4  15   2      697.17      815.85    142.35 o 
  -3  15   2        4.24       41.02     37.14 o 
  -2  15   2      908.98      970.20     96.19 o 
  -1  15   2     1555.04     1780.83    138.70 o 
   1  15   2        2.92      -15.82     54.04 o 
   2  15   2        5.71      -28.46     28.46 o 
   3  15   2      273.97      310.74     63.38 o 
   4  15   2      343.52      365.65     82.02 o 
   5  15   2        1.33       -8.47     29.68 o 
   6  15   2       40.98       48.24     28.98 o 
  -6  16   2      399.51      365.09    130.48 o 
  -5  16   2      832.49     1033.20     78.27 o 
  -4  16   2        3.60       31.63     60.63 o 
  -3  16   2        0.74       -0.74     24.03 o 
  -2  16   2       15.83        5.27     40.86 o 
  -1  16   2      680.79      755.22    121.26 o 
   0  16   2      941.90     1003.01    170.02 o 
   2  16   2      424.41      278.32    192.35 o 
   3  16   2      628.77      534.16    194.70 o 
   4  16   2       19.64       -4.69     24.45 o 
   5  16   2       27.18       -8.62     23.61 o 
  -4  17   2      237.29      -12.14     34.50 o 
  -3  17   2        7.58       -6.01     38.92 o 
  -2  17   2      646.33      778.94    137.07 o 
  -1  17   2      211.91       14.50     48.77 o 
   1  17   2      247.15        0.00     44.81 o 
   2  17   2        1.20      -15.76     33.66 o 
   3  17   2      754.97      865.52    101.42 o 
   4  17   2      956.58     1076.79    107.42 o 
  -3  18   2       66.04       -0.59     32.49 o 
  -2  18   2        2.95       -3.42     33.51 o 
  -1  18   2      661.12      895.98    115.02 o 
   0  18   2      302.12        1.32     55.36 o 
   1  18   2        7.49       19.77     64.58 o 
   2  18   2      451.07       31.63    122.57 o 
 -11   1   3       49.79       23.52     47.06 o 
 -10   1   3       25.56       41.35     61.38 o 
  -9   1   3      483.30      602.86     86.66 o 
  -8   1   3      377.11      371.70     63.37 o 
  -7   1   3     1224.90     1156.46     25.29 o 
  -6   1   3     3065.60     3186.03     62.48 o 
  -5   1   3     8097.33     8199.08    190.05 o 
  -4   1   3     2727.17     2659.45     93.32 o 
  -3   1   3     4817.79     4722.56    143.21 o 
  -2   1   3      996.23      985.63     17.64 o 
  -1   1   3     1019.32     1014.78     20.16 o 
   0   1   3     1983.40     1906.11     45.91 o 
   1   1   3     3201.79     2985.37     52.34 o 
   2   1   3     3504.25     3787.74     54.79 o 
   3   1   3      924.51      907.09     25.17 o 
   4   1   3       45.16       52.12      8.35 o 
   5   1   3     1231.03     1150.94     30.49 o 
   6   1   3      370.93      382.79     18.36 o 
   7   1   3      240.78      222.74     15.49 o 
   8   1   3       63.39       56.57     11.33 o 
   9   1   3      119.16      109.92     17.65 o 
  10   1   3        1.94       -1.15     32.72 o 
  11   1   3       29.27       58.74     50.73 o 
 -11   2   3      360.15      479.78    131.80 o 
 -10   2   3      869.09      933.05    139.84 o 
  -9   2   3      827.97      764.42     90.10 o 
  -8   2   3      320.46      331.31     15.42 o 
  -7   2   3     2393.97     2371.83     60.15 o 
  -6   2   3     6812.11     7046.31    171.21 o 
  -5   2   3      607.92      583.53     30.54 o 
  -4   2   3      748.33      732.86     31.82 o 
  -3   2   3      288.07      279.92     10.50 o 
  -2   2   3     1201.04     1180.30     20.34 o 
  -1   2   3     1251.51     1246.29     18.51 o 
   0   2   3      761.05      721.11     16.46 o 
   1   2   3       48.03       89.99     10.99 o 
   2   2   3     3589.03     3352.39     49.70 o 
   3   2   3     9109.49     8322.87    127.62 o 
   4   2   3     2199.36     1863.55     32.68 o 
   5   2   3      232.87      268.55     13.14 o 
   6   2   3     1916.65     1905.55     42.56 o 
   7   2   3     2177.61     2197.60     68.44 o 
   8   2   3       76.90      100.19     12.69 o 
   9   2   3       90.33       87.42     10.73 o 
  10   2   3       39.28       -2.61     47.45 o 
 -11   3   3      216.25      172.83     90.35 o 
 -10   3   3       15.15        3.30     36.25 o 
  -9   3   3      290.94      261.99     23.62 o 
  -8   3   3      524.02      490.45     24.97 o 
  -7   3   3       98.25       67.18     11.85 o 
  -6   3   3     3966.89     4090.53    151.91 o 
  -5   3   3     6188.48     6286.27    113.28 o 
  -4   3   3      599.03      527.80     19.59 o 
  -3   3   3      884.55      945.86     21.44 o 
  -2   3   3     3767.48     3734.49     48.23 o 
  -1   3   3      110.48      151.56     15.81 o 
   0   3   3      839.98      811.33     24.13 o 
   1   3   3     7734.08     7415.39    117.07 o 
   2   3   3    14707.70    14431.80    222.91 o 
   3   3   3     4005.36     3809.00     66.49 o 
   4   3   3       67.09       74.23      8.96 o 
   5   3   3      741.27      770.63     21.77 o 
   6   3   3       87.06       91.15     15.00 o 
   7   3   3     2373.94     2470.67     53.11 o 
   8   3   3      769.74      797.81     28.42 o 
   9   3   3       34.44       27.04      9.02 o 
  10   3   3       70.79       32.95     60.63 o 
 -11   4   3       18.98       44.81     77.76 o 
 -10   4   3      502.29      556.84     95.98 o 
  -9   4   3      586.94      590.53     39.86 o 
  -8   4   3      265.55      260.63     23.59 o 
  -7   4   3        0.78        0.57     12.33 o 
  -6   4   3       55.07       38.89     12.50 o 
  -5   4   3     2431.26     2611.12     65.12 o 
  -4   4   3      259.00      231.63     13.46 o 
  -3   4   3     3170.99     3229.70     47.95 o 
  -2   4   3    31779.06    36336.10    630.46 o 
  -1   4   3    63921.20    76032.33   1835.86 o 
   0   4   3      472.25      474.64     19.06 o 
   1   4   3       59.68       74.65     13.35 o 
   2   4   3      153.64      137.35     12.58 o 
   3   4   3     4543.50     4602.31     87.99 o 
   4   4   3      548.49      505.02     23.80 o 
   5   4   3      490.35      493.35     19.69 o 
   6   4   3     2739.45     2607.06     55.09 o 
   7   4   3      272.96      318.75     25.94 o 
   8   4   3      634.92      651.92     37.62 o 
   9   4   3      110.68      140.16     27.39 o 
  10   4   3       43.83       32.26     25.93 o 
 -11   5   3      213.94      258.33    119.94 o 
 -10   5   3      474.38      632.08    125.72 o 
  -9   5   3      165.99      177.01     24.58 o 
  -8   5   3       23.37       44.25     16.54 o 
  -7   5   3     2325.08     2368.30     78.95 o 
  -6   5   3     5299.78     5744.39    145.92 o 
  -5   5   3     1122.63     1139.60     23.81 o 
  -4   5   3     3735.72     3762.03     58.01 o 
  -3   5   3    12291.42    12771.78    205.71 o 
  -2   5   3      337.98      377.10     18.16 o 
  -1   5   3    21602.62    23464.95    417.67 o 
   0   5   3    15666.66    15006.57    268.66 o 
   1   5   3     1994.61     2009.27     50.59 o 
   2   5   3     5934.43     5810.13     97.01 o 
   3   5   3     5898.49     5595.03     96.57 o 
   4   5   3     1470.52     1394.83     49.93 o 
   5   5   3      683.31      625.04     27.77 o 
   6   5   3     3462.36     3329.54     71.90 o 
   7   5   3     5975.07     5915.79    104.80 o 
   8   5   3     1399.09     1406.77     39.25 o 
   9   5   3      113.19      106.53     23.91 o 
  10   5   3      622.48      624.15     51.02 o 
 -10   6   3      455.85      519.17     62.91 o 
  -9   6   3     1040.42     1152.04     61.81 o 
  -8   6   3       17.24        8.56     15.71 o 
  -7   6   3      411.88      377.98     37.32 o 
  -6   6   3      611.05      595.53     19.31 o 
  -5   6   3     3436.08     3376.62     59.43 o 
  -4   6   3      817.12      804.76     25.85 o 
  -3   6   3     5010.01     4973.16     88.89 o 
  -2   6   3    25478.83    25817.35    499.70 o 
  -1   6   3    33103.32    35308.78    714.16 o 
   0   6   3      789.65      859.78     47.83 o 
   1   6   3     2396.41     2378.71     57.94 o 
   2   6   3      321.91      320.66     20.29 o 
   3   6   3     8125.13     8293.69    149.27 o 
   4   6   3     2634.55     2619.28     61.84 o 
   5   6   3      521.20      488.28     38.24 o 
   6   6   3     1093.65     1087.77     34.45 o 
   7   6   3      417.09      389.27     22.01 o 
   8   6   3      193.94      191.51     13.88 o 
   9   6   3      100.24      111.63     27.81 o 
  10   6   3      166.18      174.38     45.61 o 
 -10   7   3      443.58      372.74     51.05 o 
  -9   7   3       38.39       48.41     20.27 o 
  -8   7   3      382.32      408.85     36.09 o 
  -7   7   3      941.55     1098.79     94.43 o 
  -6   7   3     7895.59     8021.52    127.64 o 
  -5   7   3     8146.13     8693.39    142.16 o 
  -4   7   3      102.94      118.43     14.62 o 
  -3   7   3      375.79      321.30     20.01 o 
  -2   7   3       37.64       46.50     11.72 o 
  -1   7   3    11567.18    12119.81    233.38 o 
   0   7   3     1121.36     1088.72     38.11 o 
   1   7   3     2410.29     2374.41     70.97 o 
   2   7   3    19768.16    19899.58    425.37 o 
   3   7   3    11538.96    11352.04    216.26 o 
   4   7   3       21.21       49.53     14.89 o 
   5   7   3      229.99      243.79     23.28 o 
   6   7   3      546.11      534.01     33.80 o 
   7   7   3     2307.64     2194.37     57.00 o 
   8   7   3     1438.08     1266.63     76.63 o 
   9   7   3        4.03       52.08     28.02 o 
  10   7   3      520.04      445.73     74.12 o 
 -10   8   3     1075.79     1366.87    106.75 o 
  -9   8   3     1104.56     1288.53     87.94 o 
  -8   8   3      227.97      238.26     47.80 o 
  -7   8   3     3084.54     2967.56    257.37 o 
  -6   8   3     1800.24     1929.88     45.86 o 
  -5   8   3      234.52      258.32     19.00 o 
  -4   8   3     1507.28     1456.86     39.20 o 
  -3   8   3      626.98      643.99     27.67 o 
  -2   8   3     8572.10     9238.25    190.68 o 
  -1   8   3     4642.52     4935.35    117.07 o 
   0   8   3      412.66      406.30     27.92 o 
   1   8   3      445.85      562.50     35.70 o 
   2   8   3     1335.39     1240.32     50.67 o 
   3   8   3    22349.98    22530.00    480.51 o 
   4   8   3     9600.94     9575.10    188.86 o 
   5   8   3      264.55      261.83     24.23 o 
   6   8   3     4299.31     4359.10    123.38 o 
   7   8   3     1339.17     1171.60     66.11 o 
   8   8   3        7.57       10.89     10.35 o 
   9   8   3        3.37       13.35     22.64 o 
 -10   9   3       82.72       77.05     33.71 o 
  -9   9   3      544.73      702.32     85.70 o 
  -8   9   3     1090.44     1232.59    104.75 o 
  -7   9   3      115.54      115.51     21.17 o 
  -6   9   3     4850.58     5133.77    100.92 o 
  -5   9   3     9840.97    10225.97    213.46 o 
  -4   9   3      989.32      993.78     37.44 o 
  -3   9   3      135.85      158.50     24.02 o 
  -2   9   3       68.13       54.66     20.18 o 
  -1   9   3     4194.33     4717.47    149.03 o 
   0   9   3      533.25      568.01     36.67 o 
   1   9   3    10252.44    10523.20    258.15 o 
   2   9   3    18379.72    18561.62    438.42 o 
   3   9   3     5842.49     5874.55    129.96 o 
   4   9   3     1077.68     1045.66     46.83 o 
   5   9   3     1622.36     1595.28     59.07 o 
   6   9   3       72.94       75.57     29.58 o 
   7   9   3     3255.64     3050.37    132.03 o 
   8   9   3     1686.41     1525.85     76.69 o 
   9   9   3       34.46       19.42     32.01 o 
  -9  10   3     1014.32     1442.70    147.05 o 
  -8  10   3        4.28        9.17     30.14 o 
  -7  10   3     1648.62     1599.83     63.63 o 
  -6  10   3     1216.50     1165.45     46.32 o 
  -5  10   3      577.73      600.22     42.63 o 
  -4  10   3      857.25      927.29     43.03 o 
  -3  10   3      877.02      764.89     45.07 o 
  -2  10   3     7598.99     8106.81    226.04 o 
  -1  10   3     5418.15     5546.48    153.21 o 
   0  10   3       84.69      135.10     33.68 o 
   1  10   3      353.03      398.72     39.65 o 
   2  10   3     2076.67     1971.74     85.49 o 
   3  10   3    10481.97    10699.84    255.85 o 
   4  10   3     4224.42     4198.09    131.69 o 
   5  10   3      305.72      303.55     29.11 o 
   6  10   3     3276.11     3194.41    111.99 o 
   7  10   3      794.21      719.27     42.91 o 
   8  10   3       79.88      127.17     44.69 o 
   9  10   3      135.92       70.15     51.81 o 
  -9  11   3       76.57      156.84    114.67 o 
  -8  11   3      206.34      213.07     58.27 o 
  -7  11   3      120.12      116.00     20.69 o 
  -6  11   3     2772.89     2956.26    115.40 o 
  -5  11   3     2725.74     2885.66    120.46 o 
  -4  11   3      231.82      219.59     26.92 o 
  -3  11   3     2719.58     2822.05    176.84 o 
  -2  11   3      350.36      343.26     37.10 o 
  -1  11   3     4671.44     5060.65    245.79 o 
   0  11   3     3148.00     3416.14    109.71 o 
   1  11   3      191.74      211.97     50.61 o 
   2  11   3     1841.50     1771.17     96.69 o 
   3  11   3     2024.12     2060.98     77.98 o 
   4  11   3       33.59       25.80     20.93 o 
   5  11   3      130.16      137.02     31.06 o 
   6  11   3      166.44      193.48     27.12 o 
   7  11   3     4435.62     4488.75    159.47 o 
   8  11   3      842.69      892.65     94.49 o 
  -8  12   3        1.06       19.65     35.75 o 
  -7  12   3      317.61      293.71     42.61 o 
  -6  12   3       38.18       36.36     21.20 o 
  -5  12   3     1663.59     1814.42    121.49 o 
  -4  12   3      932.87     1032.98     58.51 o 
  -3  12   3     1464.47     1589.71     90.26 o 
  -2  12   3    10727.17    11424.78    335.38 o 
  -1  12   3     8919.55     9686.97    303.38 o 
   0  12   3      321.75      445.25    136.95 o 
   1  12   3      629.04      663.90     56.67 o 
   2  12   3       39.89       25.11     21.35 o 
   3  12   3       81.80      102.08     28.38 o 
   4  12   3      156.46      164.25     33.51 o 
   5  12   3      160.57      174.25     34.90 o 
   6  12   3     1305.96     1425.67     84.29 o 
   7  12   3       15.06       22.93     28.31 o 
   8  12   3      367.87      255.88    148.45 o 
  -8  13   3       16.88        5.27     54.04 o 
  -7  13   3      252.15      149.48     45.28 o 
  -6  13   3     1214.98     1260.30     78.73 o 
  -5  13   3      859.70      875.16    125.21 o 
  -4  13   3      329.24      300.00    103.57 o 
  -3  13   3     1232.92     1275.15     69.77 o 
  -2  13   3       31.83       84.09     40.44 o 
  -1  13   3     2179.29     2040.18   1190.16 o 
   0  13   3     3923.36     4121.73    143.59 o 
   1  13   3        5.33      -32.88     36.36 o 
   2  13   3     2216.81     2334.29    149.65 o 
   3  13   3     1428.72     1640.46     88.99 o 
   4  13   3        9.06      -16.22     30.69 o 
   5  13   3       10.83       -2.81     16.94 o 
   6  13   3      363.09      434.93     74.87 o 
   7  13   3     1020.25     1107.72    118.52 o 
  -7  14   3      272.80      156.08    148.94 o 
  -6  14   3       33.69       -8.85     26.32 o 
  -5  14   3      197.64      149.27     65.78 o 
  -4  14   3      354.58      424.86     82.38 o 
  -3  14   3      240.11      227.78     80.51 o 
  -2  14   3     1817.28     2041.66    104.18 o 
  -1  14   3      890.92     1007.55     73.66 o 
   0  14   3       69.37      283.27    185.44 o 
   1  14   3      804.06      762.82     74.79 o 
   2  14   3       10.94        4.00     32.30 o 
   3  14   3     2743.98     2880.08    123.28 o 
   4  14   3      917.97     1060.66     91.34 o 
   5  14   3       15.51       19.99     26.93 o 
   6  14   3      287.18      244.84     60.33 o 
   7  14   3       34.60       47.53     53.58 o 
  -6  15   3      411.70      344.19     77.56 o 
  -5  15   3      639.19      732.12     60.73 o 
  -4  15   3       18.26        0.92     23.75 o 
  -3  15   3       50.59       45.78     28.12 o 
  -2  15   3        4.03        3.12     29.71 o 
  -1  15   3      426.02      346.89    247.79 o 
   0  15   3       26.00       -0.91     23.69 o 
   1  15   3      460.95      415.17    117.30 o 
   2  15   3     1807.95     1946.66    146.90 o 
   3  15   3      519.71      402.09    133.50 o 
   4  15   3      134.34      110.91     47.35 o 
   5  15   3      442.73      395.27     64.97 o 
   6  15   3       36.87       35.90     30.48 o 
  -5  16   3        0.46       -1.12     25.73 o 
  -4  16   3       98.39       -6.59     79.08 o 
  -3  16   3        1.05       13.18     80.40 o 
  -2  16   3       77.95        1.52     27.39 o 
  -1  16   3       25.74        5.55     30.71 o 
   1  16   3        7.16       -3.20     34.94 o 
   2  16   3      145.92      157.94     79.17 o 
   3  16   3      780.81      764.73    235.10 o 
   4  16   3      365.33      358.60     79.68 o 
   5  16   3       30.73        5.30     34.65 o 
  -4  17   3       34.60       13.18     92.26 o 
  -3  17   3       21.34       14.50     86.99 o 
  -2  17   3        0.04       18.45     86.99 o 
  -1  17   3       21.73        9.23     44.81 o 
   1  17   3       23.85        6.59     55.36 o 
   2  17   3      246.05      157.27     95.88 o 
   3  17   3        2.44      -16.85     48.80 o 
   4  17   3      114.97       18.51     40.89 o 
  -2  18   3       76.17       -1.32     67.22 o 
  -1  18   3       94.58        3.95     72.49 o 
   0  18   3       26.53        7.91     44.81 o 
   1  18   3        1.33       -2.64     52.72 o 
   2  18   3        3.36        6.30     49.00 o 
 -11   0   4      823.16      811.89    283.37 o 
 -10   0   4       93.04      115.98     83.03 o 
  -9   0   4     2476.29     2667.65    233.29 o 
  -8   0   4       27.22        9.23     42.18 o 
  -7   0   4      702.75      668.23     94.90 o 
  -6   0   4    29694.46    28102.61   1329.87 o 
  -5   0   4    17294.51    13364.32   1313.40 o 
  -4   0   4      202.89      209.60     16.50 o 
  -3   0   4    10557.00     9311.95    441.53 o 
  -2   0   4     6485.96     5623.95    154.21 o 
   0   0   4    18920.97    17004.96    581.24 o 
   1   0   4    28845.58    30009.48   3090.73 o 
   2   0   4    71831.62    80174.66   2511.21 o 
   3   0   4     2209.23     2109.50     47.39 o 
   4   0   4    24325.15    24427.97    622.21 o 
   5   0   4     5174.04     5409.84    192.16 o 
   6   0   4     2040.96     2071.38    119.91 o 
   7   0   4     8700.17     8734.46    277.85 o 
   8   0   4     1730.47     1798.30     93.96 o 
   9   0   4       33.93       15.92     14.60 o 
  10   0   4     1136.01     1227.07    158.16 o 
 -11   1   4      144.99      179.25     74.56 o 
 -10   1   4     1576.83     1602.50    174.84 o 
  -9   1   4     1310.60     1343.16    142.93 o 
  -8   1   4     4469.87     4443.21    235.13 o 
  -7   1   4     8016.54     7788.81    163.27 o 
  -6   1   4     3848.86     3745.63     74.59 o 
  -5   1   4     2397.21     2315.39     68.00 o 
  -4   1   4     1646.25     1412.18     43.18 o 
  -3   1   4     3514.56     3259.07     79.04 o 
  -2   1   4    37563.32    41477.48    902.58 o 
  -1   1   4    12744.35    12161.37    447.09 o 
   0   1   4     3294.12     3078.58    134.27 o 
   1   1   4      110.37      106.17      5.03 o 
   2   1   4     5809.90     5614.77     87.09 o 
   3   1   4    43767.95    48056.93    924.13 o 
   4   1   4     1399.40     1358.31     29.72 o 
   5   1   4    12630.84    12592.55    220.24 o 
   6   1   4    16826.10    17172.79    385.26 o 
   7   1   4     5192.18     5117.51    115.50 o 
   8   1   4      233.81      205.27     24.92 o 
   9   1   4       14.17       15.07     11.15 o 
  10   1   4      480.74      527.86     80.61 o 
 -11   2   4     1145.87     1209.31    173.38 o 
 -10   2   4      986.30     1052.09    146.84 o 
  -9   2   4      163.48      124.55     54.05 o 
  -8   2   4      107.91      113.87     14.84 o 
  -7   2   4      933.29      861.89     33.44 o 
  -6   2   4    11258.40    11280.32    226.12 o 
  -5   2   4     7933.50     8325.37    168.12 o 
  -4   2   4     4511.83     4694.22     63.61 o 
  -3   2   4    19119.39    19843.38    315.66 o 
  -2   2   4       92.50      111.88      9.74 o 
  -1   2   4     8200.82     8070.99    138.22 o 
   0   2   4     8905.84     9340.25    216.40 o 
   1   2   4    20840.86    21022.82    752.96 o 
   2   2   4    43235.99    46686.32    952.64 o 
   3   2   4    10251.64     9334.99    133.85 o 
   4   2   4     4458.49     4569.06     64.84 o 
   5   2   4      145.87      171.00     14.55 o 
   6   2   4     2960.19     2912.31     58.99 o 
   7   2   4     7031.98     7147.73    131.53 o 
   8   2   4      738.12      804.32     44.70 o 
   9   2   4      406.71      424.48     21.37 o 
  10   2   4     1299.84     1320.65    172.66 o 
 -11   3   4        3.86      -26.56     50.30 o 
 -10   3   4     1133.29     1267.98    132.78 o 
  -9   3   4     2455.80     2518.86     66.63 o 
  -8   3   4       12.07       14.45      8.09 o 
  -7   3   4     1550.62     1409.81     39.03 o 
  -6   3   4      160.95      150.16     24.17 o 
  -5   3   4     2092.77     2270.09     70.01 o 
  -4   3   4     1673.64     1574.15     31.66 o 
  -3   3   4    20428.46    20450.41    302.46 o 
  -2   3   4    75539.65    88048.37   2026.09 o 
  -1   3   4    22228.68    24937.89    404.72 o 
   0   3   4     2068.71     1828.41     31.66 o 
   1   3   4    20162.71    19284.21    375.19 o 
   2   3   4     2825.52     2632.63     56.24 o 
   3   3   4     1925.88     1788.61     43.79 o 
   4   3   4     1232.66     1228.10     27.15 o 
   5   3   4      964.94      917.33     31.01 o 
   6   3   4     4053.19     3921.09     69.84 o 
   7   3   4      630.60      612.55     30.09 o 
   8   3   4      194.72      169.84     19.14 o 
   9   3   4       28.24       26.38      8.61 o 
  10   3   4      956.19      820.28    181.89 o 
 -11   4   4      705.59      821.87    124.42 o 
 -10   4   4      831.76     1047.74    207.52 o 
  -9   4   4       19.68       23.70     13.04 o 
  -8   4   4      183.94      195.05     17.60 o 
  -7   4   4      336.36      323.38     28.42 o 
  -6   4   4     2919.02     3029.92     98.35 o 
  -5   4   4       72.44       85.92      6.12 o 
  -4   4   4     6410.89     6734.52     96.42 o 
  -3   4   4     6778.48     6932.22     99.00 o 
  -2   4   4      339.28      410.37     15.34 o 
  -1   4   4    41479.81    48053.32    988.69 o 
   0   4   4     9571.15     9508.07    186.15 o 
   1   4   4     5407.05     5028.01     94.07 o 
   2   4   4    39815.30    41979.20    897.00 o 
   3   4   4    13424.99    12792.47    246.27 o 
   4   4   4     3209.96     3130.24     58.89 o 
   5   4   4       66.51       61.79     14.91 o 
   6   4   4     1627.68     1611.83     44.73 o 
   7   4   4     1807.70     1835.24     46.13 o 
   8   4   4      126.25      123.97     19.63 o 
   9   4   4      820.96      813.77     56.77 o 
  10   4   4      907.84      798.87    122.57 o 
 -11   5   4       33.99       60.55     69.00 o 
 -10   5   4      327.52      346.11     83.74 o 
  -9   5   4       42.31       62.41     15.38 o 
  -8   5   4      130.86      158.95     19.36 o 
  -7   5   4     2581.15     2642.82    103.36 o 
  -6   5   4      340.89      335.25     33.48 o 
  -5   5   4      767.65      798.11     17.83 o 
  -4   5   4       25.77       14.91      6.69 o 
  -3   5   4     4246.93     4196.49     71.62 o 
  -2   5   4    41162.57    48921.74   1069.24 o 
  -1   5   4     7400.51     7390.98    118.72 o 
   0   5   4     5496.58     5517.94    103.73 o 
   1   5   4     3109.13     2988.97     61.88 o 
   2   5   4      140.65      185.77     21.31 o 
   3   5   4     2357.88     2218.66     55.84 o 
   4   5   4     3107.89     3038.33     73.97 o 
   5   5   4     1372.68     1397.59     44.71 o 
   6   5   4     2944.18     2833.71     66.59 o 
   7   5   4      345.50      324.63     24.32 o 
   8   5   4      250.91      254.51     17.45 o 
   9   5   4        9.42       10.62     18.82 o 
  10   5   4      505.80      551.05     55.74 o 
 -10   6   4        0.09      -29.44     58.94 o 
  -9   6   4      458.86      838.65    173.04 o 
  -8   6   4       33.89       53.46     31.72 o 
  -7   6   4      582.97      520.95     45.03 o 
  -6   6   4     6945.35     6651.01    228.16 o 
  -5   6   4     5768.11     5861.84     95.53 o 
  -4   6   4       11.56       19.80     10.28 o 
  -3   6   4      372.85      349.59     19.89 o 
  -2   6   4     3361.18     3449.41     64.10 o 
  -1   6   4     2806.82     2933.85     52.90 o 
   0   6   4       28.73       19.78     11.00 o 
   1   6   4    10277.10    10263.02    201.98 o 
   2   6   4     7004.18     6674.90    122.14 o 
   3   6   4     1398.28     1519.63     46.39 o 
   4   6   4      965.86      946.93     43.58 o 
   5   6   4     1157.12     1120.79     50.03 o 
   6   6   4      612.87      581.07     28.29 o 
   7   6   4     1418.06     1276.64     49.99 o 
   8   6   4      399.64      412.12     28.84 o 
   9   6   4       37.97       11.78     21.15 o 
  10   6   4      186.39      161.00     38.39 o 
 -10   7   4      262.74      221.98     33.35 o 
  -9   7   4       86.30       94.71     23.16 o 
  -8   7   4      987.91     1010.89     64.30 o 
  -7   7   4     2870.42     3117.84    173.32 o 
  -6   7   4     1676.81     1679.01     97.18 o 
  -5   7   4      482.66      473.88     21.22 o 
  -4   7   4     3555.91     3644.88     67.59 o 
  -3   7   4      842.07      861.79     31.66 o 
  -2   7   4      910.97      912.46     32.01 o 
  -1   7   4     1176.58     1302.21     36.64 o 
   0   7   4     4172.05     4309.18     97.80 o 
   1   7   4      678.77      661.28     38.89 o 
   2   7   4     3799.00     3720.38     86.86 o 
   3   7   4     7075.91     6912.14    163.09 o 
   4   7   4      365.78      380.84     31.00 o 
   5   7   4     1902.76     1823.80     62.40 o 
   6   7   4     3725.79     3601.85     83.75 o 
   7   7   4      638.63      654.71     35.07 o 
   8   7   4        3.40        3.79     10.36 o 
   9   7   4       21.16       21.75     29.67 o 
  10   7   4       17.70       22.13     32.37 o 
 -10   8   4       73.36       44.68     28.60 o 
  -9   8   4      309.59      367.66     71.33 o 
  -8   8   4      363.57      416.17     40.59 o 
  -7   8   4       97.26       58.23     14.97 o 
  -6   8   4     1055.11      986.27     29.68 o 
  -5   8   4     2086.63     1858.56     79.25 o 
  -4   8   4       28.47       42.45     14.41 o 
  -3   8   4      561.58      552.17     27.82 o 
  -2   8   4      214.53      143.18     18.75 o 
  -1   8   4     4273.54     4509.71     88.07 o 
   0   8   4       16.72       39.22     15.46 o 
   1   8   4     1857.31     1993.66     74.23 o 
   2   8   4      433.55      451.67     32.00 o 
   3   8   4      182.45      167.84     25.24 o 
   4   8   4     1101.61     1025.27     42.28 o 
   5   8   4      182.17      175.94     24.84 o 
   6   8   4      159.86      174.36     27.72 o 
   7   8   4      785.68      746.73     39.30 o 
   8   8   4      263.96      242.05     22.63 o 
   9   8   4        1.31       12.35     34.64 o 
 -10   9   4       39.01       53.99     26.02 o 
  -9   9   4       61.61       43.56     36.00 o 
  -8   9   4       47.70       56.73     31.36 o 
  -7   9   4        9.02       11.19      8.33 o 
  -6   9   4       11.89        3.54     12.98 o 
  -5   9   4       75.80       87.56     14.22 o 
  -4   9   4        0.44       -8.16     11.99 o 
  -3   9   4       23.18       47.04     17.84 o 
  -2   9   4     1042.79     1074.15     42.39 o 
  -1   9   4       57.09       87.04     20.27 o 
   0   9   4       16.05       37.60     17.44 o 
   1   9   4      764.12      868.78     48.64 o 
   2   9   4       15.77      -22.67     54.79 o 
   3   9   4        6.47        7.55     14.77 o 
   4   9   4      116.06      100.08     25.65 o 
   5   9   4      388.60      430.46     33.67 o 
   6   9   4       16.90       10.21     15.63 o 
   7   9   4       23.64       27.25     24.34 o 
   8   9   4      150.39      119.98     18.99 o 
   9   9   4       43.85       24.10     34.88 o 
  -9  10   4       28.39       51.24     44.08 o 
  -8  10   4       34.33       39.26     37.51 o 
  -7  10   4      145.07      181.92     15.82 o 
  -6  10   4      491.45      544.31     32.79 o 
  -5  10   4     1441.50     1483.62     51.30 o 
  -4  10   4      379.31      386.82     33.45 o 
  -3  10   4        8.19       10.06     17.64 o 
  -2  10   4      466.69      488.21     44.16 o 
  -1  10   4      781.13      769.17     41.12 o 
   0  10   4     2255.63     2212.10     93.46 o 
   1  10   4      510.33      477.14     42.04 o 
   2  10   4      139.83      193.17     57.48 o 
   3  10   4       15.85       27.85     21.59 o 
   4  10   4       10.05        7.22     18.02 o 
   5  10   4      333.36      293.73     32.40 o 
   6  10   4       49.31       39.35     20.86 o 
   7  10   4       12.82      -11.35     17.36 o 
   8  10   4       69.62       43.89     25.14 o 
   9  10   4      108.68       32.76     36.97 o 
  -9  11   4       22.94       85.61     64.02 o 
  -8  11   4      240.02      283.37    112.03 o 
  -7  11   4      400.45      450.87     39.99 o 
  -6  11   4      164.50      184.26     32.32 o 
  -5  11   4       70.12       81.73     36.93 o 
  -4  11   4      464.58      396.80     31.85 o 
  -3  11   4      211.24      199.81     29.36 o 
  -2  11   4      140.05      158.10     34.60 o 
  -1  11   4       78.44       36.75     26.08 o 
   0  11   4      161.46      131.18     28.76 o 
   1  11   4      651.72      667.90     53.41 o 
   2  11   4      206.71      165.08     35.87 o 
   3  11   4        4.37       10.66     19.73 o 
   4  11   4        8.00       11.10     21.18 o 
   5  11   4      205.28      242.87     38.58 o 
   6  11   4      941.05      931.29     56.85 o 
   7  11   4      132.55      114.98     45.12 o 
   8  11   4       12.69        7.63     28.09 o 
  -8  12   4        8.80       11.03     37.27 o 
  -7  12   4      144.00      132.10     21.99 o 
  -6  12   4      194.68      220.78     44.77 o 
  -5  12   4       89.63      112.06     37.80 o 
  -4  12   4        2.55       -9.15     15.03 o 
  -3  12   4      137.56      125.47     29.30 o 
  -2  12   4      186.76      158.60     42.63 o 
  -1  12   4        1.71        2.23     23.21 o 
   0  12   4       39.33        1.19     15.27 o 
   1  12   4       92.44      101.66     46.56 o 
   2  12   4     1087.51     1030.31     64.06 o 
   3  12   4       41.39       29.15     20.80 o 
   4  12   4      439.46      483.78     45.64 o 
   5  12   4      144.86      122.80     30.95 o 
   6  12   4       50.37       33.93     27.53 o 
   7  12   4      407.95      383.37     92.84 o 
   8  12   4       96.08       85.96     56.38 o 
  -8  13   4        1.32      -23.68     41.79 o 
  -7  13   4       16.70       12.26     27.02 o 
  -6  13   4        4.79       21.60     42.37 o 
  -5  13   4       55.17       54.12     27.35 o 
  -4  13   4      360.62      407.48     55.08 o 
  -3  13   4     1129.87     1179.98     80.65 o 
  -2  13   4     1562.60     1642.83    110.73 o 
  -1  13   4      982.91     1190.60    207.93 o 
   0  13   4        2.98       17.45     22.99 o 
   1  13   4      325.19      279.72     48.09 o 
   2  13   4       31.26       30.96     23.95 o 
   3  13   4      502.11      492.11     47.78 o 
   4  13   4        6.17       29.91     23.23 o 
   5  13   4      298.39      206.23     47.52 o 
   6  13   4      445.82      441.77     89.60 o 
   7  13   4       12.80       -8.68     25.68 o 
  -7  14   4       66.96      133.12     89.62 o 
  -6  14   4       67.98       77.29     30.37 o 
  -5  14   4        1.09      -26.56     26.56 o 
  -4  14   4      472.37      522.21     64.27 o 
  -3  14   4      327.40      397.86     60.58 o 
  -2  14   4       45.81       29.91     30.74 o 
  -1  14   4      953.39     1006.89     65.10 o 
   0  14   4      756.13      793.96     66.44 o 
   1  14   4      254.68      159.22     91.08 o 
   2  14   4     1418.92     1380.23    104.02 o 
   3  14   4      953.46      954.87     69.10 o 
   4  14   4       26.08       32.36     28.62 o 
   5  14   4      129.17      130.15     43.53 o 
   6  14   4        2.86      -17.20     24.59 o 
  -6  15   4       29.55       52.37     44.34 o 
  -5  15   4      157.51      117.84     94.24 o 
  -4  15   4        3.18      -10.28     27.54 o 
  -3  15   4      918.19     1103.62     85.56 o 
  -2  15   4     1694.82     1803.89    127.03 o 
  -1  15   4      322.53      181.72    141.69 o 
   0  15   4       38.60        9.85     25.90 o 
   1  15   4      582.89      601.21    113.52 o 
   2  15   4       39.66      -31.06     31.06 o 
   3  15   4      220.73      147.78     63.25 o 
   4  15   4      108.29       80.12     37.80 o 
   5  15   4       19.34       10.32     25.07 o 
   6  15   4      469.59      474.38     97.43 o 
  -5  16   4      363.50      318.95    215.49 o 
  -4  16   4       91.29       -1.32     38.22 o 
  -3  16   4      235.14        1.63     24.40 o 
  -2  16   4       30.73        6.56     36.57 o 
  -1  16   4      207.04       62.88     67.63 o 
   0  16   4        1.92        2.06     31.90 o 
   1  16   4      578.96        4.63     65.66 o 
   2  16   4     1413.95     1601.51    116.90 o 
   3  16   4      502.48      386.81    142.55 o 
   4  16   4       26.86        2.42     25.03 o 
   5  16   4       85.60       54.19     34.20 o 
  -4  17   4      161.60       15.82     52.72 o 
  -3  17   4       49.31       -7.25     32.62 o 
  -2  17   4      609.21      803.27     97.01 o 
  -1  17   4      226.33        0.29     25.37 o 
   0  17   4       81.57       -5.30     28.39 o 
   1  17   4       12.39       -0.35     33.51 o 
   2  17   4       96.52       93.40     55.74 o 
   3  17   4      568.14      508.75    134.12 o 
  -2  18   4      106.22       -2.64     40.86 o 
  -1  18   4      275.47       12.01     37.92 o 
   0  18   4        1.18       -7.91     42.18 o 
   1  18   4      205.59       43.22     61.58 o 
 -11   1   5        5.59       -4.19     38.67 o 
 -10   1   5       80.05      124.34     60.56 o 
  -9   1   5      217.96      179.91     58.71 o 
  -8   1   5      884.84      980.29    112.53 o 
  -7   1   5      675.38      655.70     25.71 o 
  -6   1   5     4241.33     4264.96    102.73 o 
  -5   1   5     2347.64     2322.41     81.33 o 
  -4   1   5     1938.22     1929.56     38.22 o 
  -3   1   5    15072.23    14257.44    538.22 o 
  -2   1   5     6455.07     5883.13    101.71 o 
  -1   1   5     2922.13     2756.29     52.73 o 
   0   1   5     1134.33     1155.23     43.33 o 
   1   1   5     1690.02     1564.43     25.98 o 
   2   1   5       63.42       80.22      9.80 o 
   3   1   5      210.74      178.11     14.27 o 
   4   1   5     1490.82     1551.73     37.93 o 
   5   1   5        1.60        7.09      8.66 o 
   6   1   5        3.85       37.57     17.73 o 
   7   1   5      823.83      840.68     40.01 o 
   8   1   5       76.06       78.78     18.12 o 
   9   1   5       15.16       29.08     15.27 o 
  10   1   5       65.42       89.36     59.66 o 
 -11   2   5       13.29      -64.54     70.37 o 
 -10   2   5       28.40       15.78     45.93 o 
  -9   2   5      255.16      282.37     82.56 o 
  -8   2   5     3618.76     3593.36     94.14 o 
  -7   2   5     1106.46     1140.85     41.31 o 
  -6   2   5       64.61       76.90     10.91 o 
  -5   2   5     5657.47     5920.14    134.78 o 
  -4   2   5    11970.98    12206.11    304.85 o 
  -3   2   5      246.70      256.72     13.42 o 
  -2   2   5     2624.18     2586.06     40.97 o 
  -1   2   5     5250.84     5015.02     86.59 o 
   0   2   5     5239.03     4790.03    194.38 o 
   1   2   5      757.49      732.66     26.02 o 
   2   2   5     1281.26     1286.64     31.42 o 
   3   2   5       29.82       40.43      9.29 o 
   4   2   5     1445.82     1297.76     29.42 o 
   5   2   5     1673.55     1589.10     41.71 o 
   6   2   5     2595.76     2621.35     56.27 o 
   7   2   5      754.16      750.90     30.93 o 
   8   2   5      211.98      209.56     20.88 o 
   9   2   5       66.60       73.88     16.83 o 
  10   2   5        1.59      -23.77     36.73 o 
 -11   3   5       76.18       89.46     77.98 o 
 -10   3   5       32.92       22.20     42.40 o 
  -9   3   5      370.79      349.83     18.03 o 
  -8   3   5      239.06      240.85     19.50 o 
  -7   3   5      952.60      944.53     37.68 o 
  -6   3   5     4829.84     5033.75    142.84 o 
  -5   3   5     1115.16     1144.21     21.73 o 
  -4   3   5      891.35      779.20     21.01 o 
  -3   3   5    11821.23    11992.61    174.28 o 
  -2   3   5     1875.11     1761.34     29.12 o 
  -1   3   5      123.06      141.16      7.57 o 
   0   3   5      234.82      215.42     11.26 o 
   1   3   5     2724.45     2522.09     61.99 o 
   2   3   5     5692.89     5498.64     80.52 o 
   3   3   5       32.92       23.88      7.91 o 
   4   3   5      942.00      955.41     26.61 o 
   5   3   5       90.80      100.44     15.58 o 
   6   3   5      242.66      256.51     19.54 o 
   7   3   5     1488.63     1515.73     38.39 o 
   8   3   5        1.38       -1.08     12.08 o 
   9   3   5      319.33      346.13     27.36 o 
  10   3   5      412.97      481.37    185.84 o 
 -11   4   5       37.39       24.38     49.39 o 
 -10   4   5      422.65      458.67     90.27 o 
  -9   4   5       83.61       74.68     15.49 o 
  -8   4   5      341.72      328.66     34.21 o 
  -7   4   5     1630.33     1770.13     63.88 o 
  -6   4   5      607.36      654.85     36.68 o 
  -5   4   5      169.70      182.36     13.19 o 
  -4   4   5     1985.56     2130.64     42.04 o 
  -3   4   5     7076.02     7307.92    108.56 o 
  -2   4   5    12689.79    13045.79    186.00 o 
  -1   4   5      547.40      579.36     18.71 o 
   0   4   5    10163.58    10314.27    161.06 o 
   1   4   5    15683.88    15692.94    306.75 o 
   2   4   5      433.89      447.69     33.93 o 
   3   4   5     1756.54     1788.09     39.89 o 
   4   4   5       76.96       83.43     19.17 o 
   5   4   5     1660.30     1694.63     44.52 o 
   6   4   5     2612.82     2549.73     54.30 o 
   7   4   5      332.88      311.44     24.64 o 
   8   4   5       54.90       58.15     16.54 o 
   9   4   5        3.04        7.65      9.62 o 
  10   4   5      377.08      279.68     88.31 o 
 -11   5   5     1063.76     1184.40    239.04 o 
 -10   5   5      615.79      750.14    108.85 o 
  -9   5   5      164.81      165.64     23.66 o 
  -8   5   5      322.20      320.40     29.91 o 
  -7   5   5       22.06       29.82     22.26 o 
  -6   5   5      273.65      348.68     30.15 o 
  -5   5   5      121.69      141.99     12.80 o 
  -4   5   5     1891.76     1931.53     35.73 o 
  -3   5   5      825.28      894.71     26.04 o 
  -2   5   5     1548.76     1503.09     32.60 o 
  -1   5   5    10500.35    10320.91    160.52 o 
   0   5   5       73.56       90.80     14.77 o 
   1   5   5    10985.08    10269.62    193.91 o 
   2   5   5    46836.21    49095.86   1122.88 o 
   3   5   5     6455.86     5904.25    120.03 o 
   4   5   5      301.33      294.26     20.47 o 
   5   5   5      405.47      415.51     25.55 o 
   6   5   5      112.43      111.80     18.09 o 
   7   5   5      361.04      342.70     24.29 o 
   8   5   5      179.18      175.75     19.74 o 
   9   5   5      814.79      844.03     56.37 o 
  10   5   5      718.57      783.71     70.02 o 
 -10   6   5      892.94     1067.01    126.66 o 
  -9   6   5     1441.65     1589.29     84.86 o 
  -8   6   5      218.03      228.10     36.78 o 
  -7   6   5     3819.31     4325.35    309.95 o 
  -6   6   5      923.16      908.24     44.93 o 
  -5   6   5       51.83       42.15     11.32 o 
  -4   6   5     2818.04     2819.95     58.82 o 
  -3   6   5    13414.28    13568.47    219.36 o 
  -2   6   5    10215.32    10234.15    185.28 o 
  -1   6   5      567.06      571.99     22.37 o 
   0   6   5     8111.22     7722.80    148.11 o 
   1   6   5     4941.73     4417.85    111.28 o 
   2   6   5      593.89      540.99     49.51 o 
   3   6   5     4172.33     4052.14    107.08 o 
   4   6   5      835.03      927.35     55.71 o 
   5   6   5     3748.42     3696.11     86.71 o 
   6   6   5     4394.58     4304.49    101.81 o 
   7   6   5     1054.27     1038.31     41.59 o 
   8   6   5       36.17       14.58     13.61 o 
   9   6   5       14.98        3.99     16.15 o 
  10   6   5      290.58      232.87     46.11 o 
 -10   7   5      163.40      143.24     35.70 o 
  -9   7   5      265.41      279.18     31.80 o 
  -8   7   5      499.59      583.07     54.00 o 
  -7   7   5      511.36      566.52     54.69 o 
  -6   7   5     3993.96     4214.65     82.72 o 
  -5   7   5      160.74      185.34     20.65 o 
  -4   7   5     3154.20     3156.55     60.86 o 
  -3   7   5     6059.96     6167.84    113.61 o 
  -2   7   5     3328.72     3345.37     74.69 o 
  -1   7   5     1850.75     1818.72     42.06 o 
   0   7   5     2483.35     2463.23     69.01 o 
   1   7   5     9150.05     8697.71    200.32 o 
   2   7   5    19455.12    19457.01    423.43 o 
   3   7   5     1987.14     1917.89     55.25 o 
   4   7   5     1421.23     1383.41     61.06 o 
   5   7   5     1884.67     1745.95     61.37 o 
   6   7   5      936.69      903.18     42.30 o 
   7   7   5      963.10      936.66     35.57 o 
   8   7   5       78.73       67.43     21.86 o 
   9   7   5      311.26      327.25     77.98 o 
 -10   8   5      316.27      298.67     54.12 o 
  -9   8   5       28.81       53.20     39.41 o 
  -8   8   5     1921.99     2211.28    132.69 o 
  -7   8   5     3497.67     3363.69    188.33 o 
  -6   8   5      163.29      172.51     18.30 o 
  -5   8   5     2237.16     2281.71     52.99 o 
  -4   8   5     1373.80     1395.48     44.16 o 
  -3   8   5     1549.83     1537.30     61.66 o 
  -2   8   5    17480.04    18312.34    357.37 o 
  -1   8   5     1726.53     1636.27     49.87 o 
   0   8   5      280.87      370.39     29.27 o 
   1   8   5      333.77      368.14     36.88 o 
   2   8   5      821.76      790.83     41.81 o 
   3   8   5     1914.75     1851.84     61.14 o 
   4   8   5      404.16      393.20     30.23 o 
   5   8   5     6259.45     6004.76    169.86 o 
   6   8   5    10734.01    10761.78    238.32 o 
   7   8   5      633.82      648.69     33.57 o 
   8   8   5      154.52      142.66     24.02 o 
   9   8   5       68.21       47.43     29.95 o 
 -10   9   5        0.21        4.58     20.06 o 
  -9   9   5      324.30      391.61     83.36 o 
  -8   9   5        3.58       -2.75     18.62 o 
  -7   9   5     2569.99     2508.68    120.23 o 
  -6   9   5     6105.94     6335.01    188.15 o 
  -5   9   5     1266.10     1355.85     46.33 o 
  -4   9   5     2988.63     3163.98     83.16 o 
  -3   9   5    10002.79    10411.94    201.38 o 
  -2   9   5     4972.75     5007.65    113.11 o 
  -1   9   5      162.06      145.88     26.17 o 
   0   9   5       91.51       74.65     20.90 o 
   1   9   5     5987.52     6211.07    163.71 o 
   2   9   5     7502.88     7516.14    223.09 o 
   3   9   5      111.81      112.25     22.20 o 
   4   9   5     2798.22     2881.18     93.31 o 
   5   9   5      283.46      284.84     32.40 o 
   6   9   5     1588.08     1489.94     83.96 o 
   7   9   5     2383.11     2244.68     96.20 o 
   8   9   5       72.92       56.84     26.19 o 
   9   9   5      510.70      542.44     74.32 o 
  -9  10   5        4.18       -5.81     23.59 o 
  -8  10   5     1241.95     1497.98    109.49 o 
  -7  10   5     2673.83     2671.76    178.28 o 
  -6  10   5      571.81      554.82     34.50 o 
  -5  10   5     1869.87     1848.82     58.07 o 
  -4  10   5      277.88      294.05     29.79 o 
  -3  10   5     2059.39     2148.21     63.46 o 
  -2  10   5    12370.43    13299.24    283.17 o 
  -1  10   5     1740.58     1865.99     64.60 o 
   0  10   5      562.25      585.88     47.18 o 
   1  10   5     1541.40     1573.87     79.40 o 
   2  10   5        3.40       13.56     20.41 o 
   3  10   5      778.55      782.88     47.98 o 
   4  10   5      410.13      420.15     37.73 o 
   5  10   5     3525.66     3605.12    118.45 o 
   6  10   5     4880.89     4717.01    150.10 o 
   7  10   5      269.61      306.57     49.50 o 
   8  10   5      184.41      132.27     31.85 o 
  -9  11   5      353.12      462.79     77.25 o 
  -8  11   5      190.28       68.16     73.81 o 
  -7  11   5      152.65      139.72     20.72 o 
  -6  11   5     1820.06     1902.64     67.26 o 
  -5  11   5      320.33      308.91     28.10 o 
  -4  11   5     2322.25     2289.58     68.53 o 
  -3  11   5     3171.43     3310.51    103.85 o 
  -2  11   5       25.53       27.24     22.81 o 
  -1  11   5     1658.59     1705.74     74.00 o 
   0  11   5      752.89      737.44     86.82 o 
   1  11   5     3995.19     4407.93    136.17 o 
   2  11   5     9357.93     9929.85    370.58 o 
   3  11   5     1854.78     1918.59     88.26 o 
   4  11   5       11.54       -8.83     20.60 o 
   5  11   5        2.09        8.68     16.72 o 
   6  11   5       21.01       11.85     20.99 o 
   7  11   5      604.14      674.10     77.05 o 
   8  11   5        3.59        5.71     33.64 o 
  -8  12   5      167.50      197.70    104.12 o 
  -7  12   5      611.60      698.57     40.90 o 
  -6  12   5      591.68      629.63     47.98 o 
  -5  12   5      208.50      186.30     28.86 o 
  -4  12   5       89.78       85.67     24.47 o 
  -3  12   5     3353.26     3615.21    100.42 o 
  -2  12   5     5666.66     5862.50    163.02 o 
  -1  12   5       88.43       80.87     33.96 o 
   0  12   5     3530.36     3668.01    150.13 o 
   1  12   5     4940.68     5337.24    166.14 o 
   2  12   5       85.74       68.89     32.65 o 
   3  12   5      697.10      708.16     56.84 o 
   4  12   5      179.30      191.69     37.52 o 
   5  12   5       37.45       46.47     31.79 o 
   6  12   5      933.15     1009.23     88.08 o 
   7  12   5       69.69       66.62     40.73 o 
  -8  13   5      212.83      123.89    167.39 o 
  -7  13   5       40.07       36.90    105.44 o 
  -6  13   5      300.95      157.11     71.34 o 
  -5  13   5       24.40       24.54     22.72 o 
  -4  13   5      657.59      741.27     68.34 o 
  -3  13   5      610.15      707.65     56.70 o 
  -2  13   5       94.97       66.84     30.62 o 
  -1  13   5      849.87      863.07     63.89 o 
   0  13   5        7.22       16.97     31.56 o 
   1  13   5     3080.13     3356.81    144.25 o 
   2  13   5     6145.15     6702.50    248.76 o 
   3  13   5     1196.55     1156.51     72.44 o 
   4  13   5      322.36      295.24     56.94 o 
   5  13   5      148.69      155.20     39.82 o 
   6  13   5       50.43       38.13     38.88 o 
   7  13   5      210.43      177.83     51.58 o 
  -7  14   5      491.60       -1.32     80.40 o 
  -6  14   5       23.55        0.07     17.98 o 
  -5  14   5       56.88       42.37     40.81 o 
  -4  14   5       13.86       13.12     19.71 o 
  -3  14   5      306.63      360.57     47.14 o 
  -2  14   5     1437.09     1564.22     78.37 o 
  -1  14   5       15.90        8.23     26.23 o 
   0  14   5      353.87      270.25     72.85 o 
   1  14   5      362.96      297.39     83.46 o 
   2  14   5      188.76      130.70     52.83 o 
   3  14   5     1509.19     1419.07     85.50 o 
   4  14   5        6.48       27.17     27.07 o 
   5  14   5      911.44     1023.71     75.76 o 
   6  14   5     1256.30     1446.04     88.54 o 
  -6  15   5      562.83      578.07     81.89 o 
  -5  15   5      140.17       64.15     70.51 o 
  -4  15   5      213.82       95.60     94.90 o 
  -3  15   5      566.10      642.45     67.12 o 
  -2  15   5      239.26      210.38     54.98 o 
  -1  15   5      160.16       83.96     32.34 o 
   0  15   5       63.19       19.01     22.06 o 
   1  15   5      401.38      301.77    145.33 o 
   2  15   5      389.82      376.90    127.59 o 
   3  15   5       16.32       11.46     25.52 o 
   4  15   5      327.78      234.09     78.87 o 
   5  15   5      283.20      179.15     69.45 o 
  -5  16   5      203.79      204.05     90.77 o 
  -4  16   5      247.85      169.65    124.17 o 
  -3  16   5       19.82      -24.26     24.26 o 
  -2  16   5      236.06      217.71     57.57 o 
  -1  16   5      361.21      267.40    101.59 o 
   0  16   5       14.36       24.54     24.79 o 
   1  16   5        4.71       10.64     29.32 o 
   2  16   5       25.46      -24.11     29.95 o 
   3  16   5       52.70       -1.16     26.44 o 
   4  16   5       11.74       30.32     32.15 o 
  -4  17   5       60.06        3.24     32.89 o 
  -3  17   5      205.89      121.17     70.77 o 
  -2  17   5       32.96       -9.60     24.58 o 
  -1  17   5       28.14       26.45     29.80 o 
   0  17   5        0.91        6.08     23.29 o 
   1  17   5        0.19       37.83     56.58 o 
   2  17   5       39.51       33.55     36.67 o 
   3  17   5        6.49       39.10     40.49 o 
  -2  18   5       76.82      -10.54     56.67 o 
  -1  18   5       38.33       55.54     48.94 o 
   0  18   5       62.37        8.33     25.35 o 
   1  18   5       59.94       14.35     40.85 o 
 -11   0   6      713.84      786.85    170.02 o 
 -10   0   6      113.75      226.70    170.02 o 
  -9   0   6      898.77      768.40    135.76 o 
  -8   0   6      287.13      312.37     85.67 o 
  -7   0   6     4657.67     4374.48    374.31 o 
  -6   0   6     9766.06     9892.70    471.51 o 
  -5   0   6     2631.39     2683.27     95.32 o 
  -4   0   6    17789.50    15337.88   1051.77 o 
  -3   0   6    49827.14    48388.10   2236.66 o 
  -2   0   6     8242.88     6665.18    214.84 o 
  -1   0   6      858.04      695.91     47.45 o 
   0   0   6      115.38      126.53     27.68 o 
   1   0   6     5853.12     5455.75    315.00 o 
   2   0   6     6436.50     5779.25    172.00 o 
   3   0   6        1.11       15.99     10.13 o 
   4   0   6     9447.66     9401.52    212.89 o 
   5   0   6      325.52      371.13     31.17 o 
   6   0   6     5950.45     5977.99    214.32 o 
   7   0   6     3708.42     3782.13    155.74 o 
   8   0   6      423.95      407.80     43.40 o 
   9   0   6     3240.68     3257.27    122.21 o 
  10   0   6     2162.15     2527.94    222.74 o 
 -11   1   6        1.24      -47.85     72.74 o 
 -10   1   6      299.71      326.77     78.71 o 
  -9   1   6       69.94       75.13     57.64 o 
  -8   1   6     4534.57     4441.09    243.36 o 
  -7   1   6     4883.17     4884.03    157.38 o 
  -6   1   6       19.72       28.81     11.41 o 
  -5   1   6     6190.38     6137.82    151.98 o 
  -4   1   6     1718.50     1656.87     41.32 o 
  -3   1   6    18560.91    17028.32    349.81 o 
  -2   1   6    25383.85    23671.33    736.23 o 
  -1   1   6     3889.99     3507.51    190.45 o 
   0   1   6    10746.17     9781.07    376.95 o 
   1   1   6    19477.36    19134.50    630.44 o 
   2   1   6      510.57      459.03     14.54 o 
   3   1   6       65.43       64.68      8.13 o 
   4   1   6     6134.51     5730.56     96.06 o 
   5   1   6    21041.90    20326.47    394.94 o 
   6   1   6    10556.37    10661.63    211.70 o 
   7   1   6       40.62       48.68     21.95 o 
   8   1   6      859.25      972.94     44.12 o 
   9   1   6      179.80      165.04     25.02 o 
  10   1   6      306.49      364.79     69.82 o 
 -11   2   6     1020.31     1056.45    137.35 o 
 -10   2   6       65.14       70.09     53.10 o 
  -9   2   6     1647.38     1565.00    153.42 o 
  -8   2   6     1033.99     1005.37     39.83 o 
  -7   2   6      592.36      556.90     28.38 o 
  -6   2   6     3586.53     3792.87    190.05 o 
  -5   2   6      280.77      299.28     11.61 o 
  -4   2   6    10755.82    10055.19    275.31 o 
  -3   2   6    23526.43    24330.57    541.04 o 
  -2   2   6       31.22       30.71      9.35 o 
  -1   2   6     3712.84     3920.90     73.19 o 
   0   2   6     4078.26     3939.79    105.99 o 
   1   2   6    19324.22    17490.91    627.75 o 
   2   2   6    38031.86    39392.96   1352.70 o 
   3   2   6     1428.88     1372.26     29.36 o 
   4   2   6     3597.24     3422.75     56.45 o 
   5   2   6     1790.46     1714.23     44.56 o 
   6   2   6      158.05      146.66     19.25 o 
   7   2   6      957.34      960.14     45.82 o 
   8   2   6      575.03      576.81     31.24 o 
   9   2   6     2633.56     2766.24     70.80 o 
  10   2   6     1456.18     1513.70    110.14 o 
 -11   3   6      230.97      235.57     98.33 o 
 -10   3   6     1598.45     1667.28    345.32 o 
  -9   3   6       12.94       28.45     15.72 o 
  -8   3   6     1146.06     1168.41     48.29 o 
  -7   3   6    13266.04    13458.48    447.36 o 
  -6   3   6     3150.16     3202.67     79.13 o 
  -5   3   6       46.75       63.08     10.17 o 
  -4   3   6      974.86      951.44     25.10 o 
  -3   3   6     7933.94     7977.49    130.07 o 
  -2   3   6     8204.52     8953.02    130.49 o 
  -1   3   6     3847.63     3675.80     49.29 o 
   0   3   6    33147.73    33756.82    926.37 o 
   1   3   6    14892.25    15444.19    761.07 o 
   2   3   6      236.80      226.16     11.19 o 
   3   3   6     5617.07     5507.21     93.03 o 
   4   3   6       66.18       56.21     12.52 o 
   5   3   6     4644.58     4407.61     88.61 o 
   6   3   6     6617.95     6493.28    115.18 o 
   7   3   6      810.76      856.52     44.20 o 
   8   3   6        3.75       -0.88     10.74 o 
   9   3   6       45.34       32.59     18.20 o 
  10   3   6      301.06      319.66     43.87 o 
 -11   4   6      852.14      921.43    160.45 o 
 -10   4   6        0.97       16.13     48.11 o 
  -9   4   6      894.38     1027.87     42.56 o 
  -8   4   6     1783.68     1910.59     62.06 o 
  -7   4   6        8.04       33.45     30.87 o 
  -6   4   6     2218.32     2207.71     79.43 o 
  -5   4   6      128.49      127.14     11.81 o 
  -4   4   6     2132.67     2233.21     45.39 o 
  -3   4   6     1487.51     1542.29     36.66 o 
  -2   4   6      578.69      607.37     18.37 o 
  -1   4   6     1728.31     1870.84     38.97 o 
   0   4   6     3729.98     3732.89     63.54 o 
   1   4   6    28743.36    27984.29    955.96 o 
   2   4   6    32460.89    33949.38    900.88 o 
   3   4   6      873.50      840.81     25.07 o 
   4   4   6     4823.30     4629.99     94.55 o 
   5   4   6     4584.00     4583.36     97.08 o 
   6   4   6        7.28        6.85     11.31 o 
   7   4   6       87.43       76.25     16.31 o 
   8   4   6      163.99      204.89     19.46 o 
   9   4   6     1024.07     1005.94     81.10 o 
  10   4   6      536.03      476.31    123.89 o 
 -10   5   6      574.53      572.73    119.17 o 
  -9   5   6       78.40       63.93     19.18 o 
  -8   5   6      756.02      776.68     57.09 o 
  -7   5   6     1134.34     1059.55     59.50 o 
  -6   5   6      388.72      319.87     39.50 o 
  -5   5   6      780.96      805.92     20.98 o 
  -4   5   6      259.39      271.75     15.47 o 
  -3   5   6     3900.35     3989.69     66.03 o 
  -2   5   6     2619.29     2671.69     44.32 o 
  -1   5   6      117.42      121.65     10.65 o 
   0   5   6    24315.27    26557.44    628.91 o 
   1   5   6     5170.99     4968.06    123.04 o 
   2   5   6     2209.67     2161.94     59.41 o 
   3   5   6      953.54      919.54     30.80 o 
   4   5   6      111.51      105.97     16.64 o 
   5   5   6     3539.97     3453.82     76.13 o 
   6   5   6     5631.12     5611.53    110.42 o 
   7   5   6      147.68      185.47     24.70 o 
   8   5   6       65.53       48.25     15.38 o 
   9   5   6        2.43       15.86     26.49 o 
  10   5   6      213.32      155.53     47.45 o 
 -10   6   6        9.93       19.44     55.36 o 
  -9   6   6        1.02      -24.86     34.30 o 
  -8   6   6       11.30       15.50     20.82 o 
  -7   6   6     1598.35     1756.45    145.78 o 
  -6   6   6     1365.77     1412.06     62.56 o 
  -5   6   6      242.56      216.61     15.15 o 
  -4   6   6     6827.62     6788.95    110.48 o 
  -3   6   6    11439.41    11544.43    189.58 o 
  -2   6   6     2549.45     2347.94     51.91 o 
  -1   6   6      293.36      333.81     23.37 o 
   0   6   6        4.11       -6.25      9.30 o 
   1   6   6     4826.03     5101.55    112.47 o 
   2   6   6     1780.19     1702.80     60.09 o 
   3   6   6        8.44       14.17     16.80 o 
   4   6   6     1930.71     1983.30     53.04 o 
   5   6   6      216.87      187.17     21.88 o 
   6   6   6      802.06      770.53     36.70 o 
   7   6   6      487.21      521.98     31.73 o 
   8   6   6       15.56       31.67     18.04 o 
   9   6   6      723.41      673.67     59.38 o 
 -10   7   6       15.97       28.29     25.86 o 
  -9   7   6      113.92      121.41     25.35 o 
  -8   7   6      633.65      670.95     85.63 o 
  -7   7   6      461.77      395.27     41.01 o 
  -6   7   6      886.13      878.34     33.20 o 
  -5   7   6     3072.91     3282.36     68.49 o 
  -4   7   6     1218.20     1233.67     50.79 o 
  -3   7   6      927.32      873.26     29.85 o 
  -2   7   6    10190.15    10267.85    186.90 o 
  -1   7   6     2453.84     2405.27     57.20 o 
   0   7   6      263.11      308.31     19.17 o 
   1   7   6      257.35      235.66     25.90 o 
   2   7   6      297.87      359.47     35.13 o 
   3   7   6      529.02      550.58     35.55 o 
   4   7   6     2174.05     2164.71     71.07 o 
   5   7   6     2150.59     2179.76     64.39 o 
   6   7   6     1863.75     1765.10     63.54 o 
   7   7   6       70.76       77.12     19.69 o 
   8   7   6      369.64      299.65     33.72 o 
   9   7   6       52.71       31.26     28.26 o 
 -10   8   6       15.90        6.56     22.76 o 
  -9   8   6        9.71       27.00     24.08 o 
  -8   8   6       86.56       86.68     27.08 o 
  -7   8   6      506.53      668.58    157.81 o 
  -6   8   6      783.30      832.04     30.32 o 
  -5   8   6       51.77       46.45     13.19 o 
  -4   8   6     1811.25     1701.64     53.37 o 
  -3   8   6     4098.95     4074.79     97.71 o 
  -2   8   6        9.00       20.83     13.54 o 
  -1   8   6       90.00      104.04     17.27 o 
   0   8   6      766.70      746.47     45.33 o 
   1   8   6      369.88      380.85     36.17 o 
   2   8   6        6.15       18.75     18.17 o 
   3   8   6      172.53      202.34     25.53 o 
   4   8   6      382.95      379.31     37.62 o 
   5   8   6      617.05      563.73     43.59 o 
   6   8   6      157.15      156.44     31.20 o 
   7   8   6      234.04      214.14     24.07 o 
   8   8   6       30.37       46.18     16.83 o 
   9   8   6      205.90      230.62     54.25 o 
  -9   9   6       30.63       45.85     25.82 o 
  -8   9   6       22.62       20.61     21.31 o 
  -7   9   6       51.68       48.00     13.02 o 
  -6   9   6      191.80      133.35     24.58 o 
  -5   9   6        3.16       -4.24     11.06 o 
  -4   9   6      140.47      125.39     20.90 o 
  -3   9   6      218.14      267.26     27.02 o 
  -2   9   6       46.33       50.24     16.01 o 
  -1   9   6        4.30       11.25     14.67 o 
   0   9   6      474.50      472.85     37.36 o 
   1   9   6      379.80      409.80     36.52 o 
   2   9   6       31.82       32.64     25.18 o 
   3   9   6      252.52      236.64     28.80 o 
   4   9   6        6.86       -4.56     16.24 o 
   5   9   6        3.90       10.68     18.88 o 
   6   9   6       19.51       35.00     19.59 o 
   7   9   6      118.93      143.12     23.24 o 
   8   9   6       34.71        4.49     14.81 o 
  -9  10   6       65.77       58.92     37.86 o 
  -8  10   6      356.66      965.09    139.41 o 
  -7  10   6      284.38      275.75     17.65 o 
  -6  10   6      159.12      170.31     18.27 o 
  -5  10   6      134.30      161.84     23.22 o 
  -4  10   6      970.65      971.30     45.43 o 
  -3  10   6     1049.38      934.48     45.30 o 
  -2  10   6     2209.68     2153.07     66.62 o 
  -1  10   6       84.23       87.95     21.30 o 
   0  10   6        2.55       -4.05     15.59 o 
   1  10   6      751.95      807.03     64.22 o 
   2  10   6      698.56      660.48     48.95 o 
   3  10   6      125.79      135.08     29.98 o 
   4  10   6      190.07      184.20     31.16 o 
   5  10   6       51.48       53.64     24.17 o 
   6  10   6        1.60       11.20     25.73 o 
   7  10   6       20.99        0.99     23.49 o 
   8  10   6       24.72       -0.14     15.16 o 
  -9  11   6       91.99      178.16     58.48 o 
  -8  11   6       82.79       57.33     80.40 o 
  -7  11   6        5.15       13.55     10.80 o 
  -6  11   6      300.39      282.37     24.13 o 
  -5  11   6      434.23      452.44     32.81 o 
  -4  11   6       68.41       68.69     20.07 o 
  -3  11   6      108.13      110.64     24.69 o 
  -2  11   6     2521.72     2504.56     85.57 o 
  -1  11   6      425.21      412.94     34.11 o 
   0  11   6      118.94      144.55     36.98 o 
   1  11   6      120.58      122.27     34.89 o 
   2  11   6      289.83      253.45     42.23 o 
   3  11   6      437.56      397.71     45.17 o 
   4  11   6      287.01      297.08     38.76 o 
   5  11   6        5.13       -7.40     22.51 o 
   6  11   6       20.77        4.59     22.08 o 
   7  11   6        0.29       15.83     20.38 o 
   8  11   6       55.71       51.60     30.50 o 
  -8  12   6        0.19      -21.09     63.26 o 
  -7  12   6       67.41       36.28     25.31 o 
  -6  12   6       92.72      106.96     22.94 o 
  -5  12   6      177.99      186.48     29.79 o 
  -4  12   6      434.62      481.33     36.62 o 
  -3  12   6      291.00      342.59     32.21 o 
  -2  12   6        9.64       -5.52     31.87 o 
  -1  12   6       18.51        9.50     16.67 o 
   0  12   6      161.07      205.60     55.36 o 
   1  12   6       32.95       48.72     28.90 o 
   2  12   6      588.44      557.66     54.14 o 
   3  12   6      111.56       55.78     25.62 o 
   4  12   6       20.99       29.90     22.33 o 
   5  12   6       27.95       12.30     20.08 o 
   6  12   6      164.22      137.32     48.82 o 
   7  12   6        0.75        7.84     24.01 o 
  -8  13   6      189.73        0.00     46.13 o 
  -7  13   6      214.62       -2.64     31.69 o 
  -6  13   6      283.96      201.44     78.38 o 
  -5  13   6        4.14       -3.95     15.74 o 
  -4  13   6      300.14      328.10     34.87 o 
  -3  13   6      106.92      108.57     29.69 o 
  -2  13   6      177.08      240.25     42.95 o 
  -1  13   6      396.43      392.77     42.78 o 
   0  13   6      890.51      902.69     73.94 o 
   1  13   6     1051.70     1051.49     81.82 o 
   2  13   6       94.94       78.78     38.90 o 
   3  13   6      124.24      115.09     39.83 o 
   4  13   6       17.71       11.40     27.44 o 
   5  13   6      434.47      315.43     60.19 o 
   6  13   6      188.39      180.28     52.13 o 
   7  13   6        3.33       28.07     44.39 o 
  -7  14   6        0.57       -0.59     31.66 o 
  -6  14   6       69.04       30.97     22.50 o 
  -5  14   6        7.13      -22.58     24.39 o 
  -4  14   6      124.69      142.46     33.91 o 
  -3  14   6       28.75        2.74     19.96 o 
  -2  14   6      188.82      128.70     43.47 o 
  -1  14   6        0.37        1.76     14.71 o 
   0  14   6       83.16       60.99     27.05 o 
   1  14   6     1512.75     1508.56    112.44 o 
   2  14   6     1794.80     1845.01    113.87 o 
   3  14   6      142.27      114.95     38.26 o 
   4  14   6      292.90      249.57     77.28 o 
   5  14   6      293.83      265.33     84.57 o 
   6  14   6       20.19       25.80     39.28 o 
  -6  15   6       73.27       29.69     25.69 o 
  -5  15   6       19.54       18.79     25.10 o 
  -4  15   6        1.73       27.13     21.75 o 
  -3  15   6      122.80      107.10     42.02 o 
  -2  15   6      630.17      459.36    109.85 o 
  -1  15   6      385.47      278.97     75.17 o 
   0  15   6      430.65      359.69    107.30 o 
   1  15   6      510.14      267.27    146.29 o 
   2  15   6       27.75       -2.48     22.61 o 
   3  15   6      294.38      260.70     80.82 o 
   4  15   6       16.46        7.40     28.63 o 
   5  15   6      136.03      104.40     43.22 o 
  -5  16   6        3.83       14.59     29.95 o 
  -4  16   6      502.77      605.99     59.73 o 
  -3  16   6      621.54      503.29    166.09 o 
  -2  16   6      113.11       43.43     39.21 o 
  -1  16   6       45.35       41.48     34.57 o 
   0  16   6       52.70       51.40     31.46 o 
   1  16   6      435.98      176.58    122.32 o 
   2  16   6      356.49      255.76     86.45 o 
   3  16   6        5.25       43.10     37.64 o 
   4  16   6      310.08      135.15     62.93 o 
  -4  17   6       43.86        7.91     42.18 o 
  -3  17   6      185.24      101.73     54.33 o 
  -2  17   6      793.45      865.48    128.90 o 
  -1  17   6       74.97       10.28     31.60 o 
   0  17   6      251.11      187.78     64.26 o 
   1  17   6      158.82       74.61     53.86 o 
   2  17   6        5.21      -23.75     33.87 o 
 -11   1   7       97.91      139.30     86.13 o 
 -10   1   7      173.43      181.59     66.15 o 
  -9   1   7      125.43       97.76     62.22 o 
  -8   1   7      332.87      343.61     14.19 o 
  -7   1   7      167.26      143.20     22.42 o 
  -6   1   7      477.88      488.53     15.30 o 
  -5   1   7     3643.32     3516.49    116.51 o 
  -4   1   7     3861.54     3744.33     85.27 o 
  -3   1   7     9985.70    10140.99    337.63 o 
  -2   1   7     2019.47     1912.47     67.73 o 
  -1   1   7     6180.37     5518.18    257.67 o 
   0   1   7     4144.04     3720.74    147.62 o 
   1   1   7      192.70      185.91     15.18 o 
   2   1   7        5.52        4.56      5.06 o 
   3   1   7      134.49      137.04     11.17 o 
   4   1   7       72.07       75.69     13.66 o 
   5   1   7        6.85       15.87     12.81 o 
   6   1   7      681.95      674.48     32.96 o 
   7   1   7        0.54       -2.76     11.11 o 
   8   1   7        2.11        7.61     14.55 o 
   9   1   7      271.16      275.14     32.19 o 
  10   1   7      122.82      152.49     52.09 o 
 -11   2   7      121.04      212.78     79.15 o 
 -10   2   7       56.58        9.31     37.74 o 
  -9   2   7        0.95       22.44     38.18 o 
  -8   2   7       37.14       30.31     11.81 o 
  -7   2   7     1011.08      948.28     38.33 o 
  -6   2   7     1863.14     1974.69     75.16 o 
  -5   2   7     1196.64     1131.78     31.11 o 
  -4   2   7       34.67       57.14     13.47 o 
  -3   2   7    11939.15    11621.59    243.21 o 
  -2   2   7    14537.33    14480.45    293.79 o 
  -1   2   7      202.90      193.51      9.32 o 
   0   2   7      886.42      748.60     40.31 o 
   1   2   7    11953.38    11710.62    412.89 o 
   2   2   7     1702.13     1511.97     39.62 o 
   3   2   7      893.90      870.98     23.68 o 
   4   2   7     1217.72     1124.70     32.19 o 
   5   2   7      355.60      354.58     22.20 o 
   6   2   7      114.31      106.08     17.97 o 
   7   2   7        3.11       20.88     12.26 o 
   8   2   7      296.53      311.06     27.63 o 
   9   2   7       61.81       43.75     25.20 o 
  10   2   7       28.07       40.14     24.87 o 
 -11   3   7      120.96      174.92     74.54 o 
 -10   3   7       73.69      124.50    104.18 o 
  -9   3   7      172.00      157.13     25.99 o 
  -8   3   7      318.75      278.74     29.35 o 
  -7   3   7      147.90      139.54     19.93 o 
  -6   3   7       18.53       14.91      4.37 o 
  -5   3   7     2611.59     2786.06     65.66 o 
  -4   3   7     7637.91     7654.85    141.72 o 
  -3   3   7     6134.61     6459.93    106.28 o 
  -2   3   7        5.69        2.33      5.94 o 
  -1   3   7     2977.89     3003.47     58.80 o 
   0   3   7       45.47       43.48     15.94 o 
   1   3   7     1928.93     1893.60     68.80 o 
   2   3   7     2640.75     2613.43     56.52 o 
   3   3   7       79.62       79.87     10.12 o 
   4   3   7     1314.36     1298.05     38.12 o 
   5   3   7      110.23      111.06     18.67 o 
   6   3   7       15.87       16.66     11.27 o 
   7   3   7       96.63       93.06     19.81 o 
   8   3   7      229.61      240.25     23.37 o 
   9   3   7      727.02      759.19     40.49 o 
  10   3   7      326.43      384.71     50.54 o 
 -11   4   7      179.55      122.62     85.21 o 
 -10   4   7      265.40      252.51     76.15 o 
  -9   4   7      187.45      198.20     28.54 o 
  -8   4   7      977.78     1025.21     51.63 o 
  -7   4   7     1720.64     1822.68     67.19 o 
  -6   4   7      115.72      100.36      9.51 o 
  -5   4   7      154.26      147.58     13.39 o 
  -4   4   7      375.25      410.37     18.57 o 
  -3   4   7     1022.44     1079.34     28.02 o 
  -2   4   7      131.93      153.71     12.79 o 
  -1   4   7     4571.52     4710.87     73.44 o 
   0   4   7     8717.14     8815.71    242.77 o 
   1   4   7     7140.29     7328.48    204.20 o 
   2   4   7     1214.16     1261.40     31.94 o 
   3   4   7     1615.43     1578.28     41.33 o 
   4   4   7       35.15       33.43     11.44 o 
   5   4   7     4877.39     4782.32    101.30 o 
   6   4   7     1028.36     1016.86     38.42 o 
   7   4   7        2.84       10.27     14.38 o 
   8   4   7      140.35      117.42     20.92 o 
   9   4   7       35.05       33.24     18.47 o 
 -10   5   7      206.60      215.22     88.92 o 
  -9   5   7     2703.49     3091.18    109.96 o 
  -8   5   7     1416.34     1520.62     70.97 o 
  -7   5   7       96.32      108.55     32.19 o 
  -6   5   7     1750.31     1731.06     48.00 o 
  -5   5   7      110.21      126.48     19.00 o 
  -4   5   7     1481.67     1682.77     42.50 o 
  -3   5   7     2061.49     2161.34     48.47 o 
  -2   5   7       31.96       29.67      8.96 o 
  -1   5   7      634.10      586.66     23.21 o 
   0   5   7     7477.33     7774.47    137.35 o 
   1   5   7    12713.72    12279.64    401.21 o 
   2   5   7     7689.08     7544.86    132.62 o 
   3   5   7     1552.72     1498.08     43.08 o 
   4   5   7     6707.43     6358.18    137.02 o 
   5   5   7     5629.13     5633.81    113.63 o 
   6   5   7       99.80       92.05     20.43 o 
   7   5   7       36.50       63.17     18.20 o 
   8   5   7      260.55      246.42     27.90 o 
   9   5   7      805.25      741.10     43.11 o 
 -10   6   7      411.61      401.78    110.65 o 
  -9   6   7      105.10      125.12     26.86 o 
  -8   6   7     2941.50     3341.34    118.31 o 
  -7   6   7     9126.93    10612.57    565.57 o 
  -6   6   7      313.74      349.29     25.45 o 
  -5   6   7     1431.12     1403.91     33.46 o 
  -4   6   7      637.53      644.37     24.95 o 
  -3   6   7       46.20       73.83     12.46 o 
  -2   6   7       45.67       61.11     11.76 o 
  -1   6   7     3871.47     3602.19     70.28 o 
   0   6   7     9453.64     9522.95    171.68 o 
   1   6   7     3366.72     3291.55     94.38 o 
   2   6   7       81.38       87.26     19.91 o 
   3   6   7      486.32      446.84     37.19 o 
   4   6   7      433.52      412.58     25.91 o 
   5   6   7     7805.42     7684.39    173.00 o 
   6   6   7     3730.57     3802.28     89.33 o 
   7   6   7       21.51       23.39     14.85 o 
   8   6   7      239.36      255.82     24.40 o 
   9   6   7      209.98      212.36     56.27 o 
 -10   7   7       72.40      121.27     74.03 o 
  -9   7   7      556.56      619.50     46.14 o 
  -8   7   7      781.84      888.92     77.08 o 
  -7   7   7      662.59      638.77     48.81 o 
  -6   7   7     3117.07     3189.60     95.29 o 
  -5   7   7      796.84      816.11     39.00 o 
  -4   7   7     7048.21     7598.77    138.61 o 
  -3   7   7     6433.71     6752.66    125.42 o 
  -2   7   7      278.11      293.17     37.24 o 
  -1   7   7     1325.00     1398.23     39.08 o 
   0   7   7      346.43      436.05     21.37 o 
   1   7   7     3197.71     3206.82    106.03 o 
   2   7   7     1343.37     1320.53     67.00 o 
   3   7   7      861.85      809.57     50.19 o 
   4   7   7     3330.25     3427.23     84.08 o 
   5   7   7     3251.74     3296.46     96.03 o 
   6   7   7      461.37      409.72     30.73 o 
   7   7   7      146.90      144.41     27.85 o 
   8   7   7      216.50      226.01     27.99 o 
   9   7   7     1462.48     1422.92    157.63 o 
 -10   8   7      255.37      229.44     44.18 o 
  -9   8   7      111.49      124.32     37.02 o 
  -8   8   7      931.41     1118.55    102.60 o 
  -7   8   7      620.55      601.81     45.89 o 
  -6   8   7      725.36      724.87     33.53 o 
  -5   8   7     1809.54     1832.10     47.74 o 
  -4   8   7        8.31       -1.52     11.85 o 
  -3   8   7     4158.29     4264.27     99.97 o 
  -2   8   7     7764.92     7904.68    155.65 o 
  -1   8   7        0.19       18.83     12.33 o 
   0   8   7     9937.00    10197.52    218.04 o 
   1   8   7    10820.12    11086.01    307.04 o 
   2   8   7       69.88       78.81     25.73 o 
   3   8   7      286.30      244.39     31.89 o 
   4   8   7     2383.96     2229.36     98.64 o 
   5   8   7     4523.56     4407.67    113.66 o 
   6   8   7     1698.01     1600.92     65.89 o 
   7   8   7      274.85      280.79     35.88 o 
   8   8   7      972.43      932.91     49.90 o 
   9   8   7      156.79        1.32     32.95 o 
  -9   9   7      158.84      160.53     34.98 o 
  -8   9   7        3.53       -1.83     25.62 o 
  -7   9   7      312.65      340.93     23.38 o 
  -6   9   7      208.31      203.55     17.37 o 
  -5   9   7     3513.09     3640.46     95.30 o 
  -4   9   7    11705.86    12462.40    310.45 o 
  -3   9   7     7366.23     7636.13    183.24 o 
  -2   9   7        5.96       33.52     14.50 o 
  -1   9   7     3485.13     3618.37     91.41 o 
   0   9   7      380.82      391.65     28.80 o 
   1   9   7     2844.74     2849.65    117.00 o 
   2   9   7     2465.43     2503.02    105.58 o 
   3   9   7       21.38       19.15     23.72 o 
   4   9   7     1990.93     1926.67     97.66 o 
   5   9   7      523.91      475.95     42.68 o 
   6   9   7      460.35      523.25     39.78 o 
   7   9   7       67.16       89.01     22.79 o 
   8   9   7      559.67      542.07     42.87 o 
  -9  10   7       73.02       89.56     34.53 o 
  -8  10   7     1057.33     1394.75    125.92 o 
  -7  10   7      398.49      434.43     26.15 o 
  -6  10   7       97.15      112.84     20.10 o 
  -5  10   7     1790.39     1789.30     74.67 o 
  -4  10   7        1.80       -6.69     11.58 o 
  -3  10   7     2603.72     2724.79     97.09 o 
  -2  10   7     4025.37     4132.84    108.15 o 
  -1  10   7      944.45      964.98     54.62 o 
   0  10   7     8745.71     9249.59    260.59 o 
   1  10   7     7614.71     8042.92    306.28 o 
   2  10   7      117.62      101.72     28.53 o 
   3  10   7      170.90      177.67     36.03 o 
   4  10   7      725.78      809.74     61.93 o 
   5  10   7     2320.33     2150.71    111.23 o 
   6  10   7      883.74      864.04     46.44 o 
   7  10   7       59.33       40.02     24.49 o 
   8  10   7      448.01      398.30     55.94 o 
  -8  11   7      215.19        5.35     25.99 o 
  -7  11   7      222.94      175.87     49.24 o 
  -6  11   7      546.26      584.47     37.36 o 
  -5  11   7       35.64       33.97     16.57 o 
  -4  11   7     2990.48     3156.53     93.37 o 
  -3  11   7     4026.62     4001.08    102.28 o 
  -2  11   7     1452.10     1322.97     64.55 o 
  -1  11   7       87.39       98.52     25.23 o 
   0  11   7      139.74      142.53     24.14 o 
   1  11   7     5820.05     5922.99    224.48 o 
   2  11   7     3892.13     4030.71    183.58 o 
   3  11   7       71.90      106.74     28.47 o 
   4  11   7     2239.41     2323.11    100.88 o 
   5  11   7     1571.03     1555.64    103.67 o 
   6  11   7       59.86       47.33     20.92 o 
   7  11   7       15.62       15.22     27.01 o 
  -8  12   7     1179.19     1475.92    119.98 o 
  -7  12   7     1097.91     1398.39    104.70 o 
  -6  12   7      145.23       92.54     22.63 o 
  -5  12   7      408.61      443.09     34.59 o 
  -4  12   7      145.30      141.79     26.88 o 
  -3  12   7      263.70      301.34     48.25 o 
  -2  12   7      575.77      573.37     42.43 o 
  -1  12   7     1978.50     2032.88     73.50 o 
   0  12   7     3703.66     3914.73    109.29 o 
   1  12   7     1373.54     1346.10    111.60 o 
   2  12   7      595.27      644.32     69.53 o 
   3  12   7     1580.59     1514.54     87.63 o 
   4  12   7       69.26       58.03     30.04 o 
   5  12   7     1164.07     1230.66     83.22 o 
   6  12   7     1193.01     1174.62    106.18 o 
   7  12   7      128.66      106.52     43.75 o 
  -7  13   7      103.80        5.22     32.21 o 
  -6  13   7      661.35      691.58    107.25 o 
  -5  13   7        0.51       36.38     30.23 o 
  -4  13   7      650.17      684.84     53.02 o 
  -3  13   7      907.78      983.45     65.15 o 
  -2  13   7        8.40       12.48     17.93 o 
  -1  13   7       34.80       32.00     20.58 o 
   0  13   7      450.41      461.99     84.15 o 
   1  13   7     1830.79     1918.45     99.76 o 
   2  13   7      684.17      743.06     78.40 o 
   3  13   7      391.90      411.92     67.40 o 
   4  13   7     2388.87     2510.64    144.04 o 
   5  13   7      630.88      571.92    120.99 o 
   6  13   7       80.08      101.25     50.31 o 
  -7  14   7      299.04       -1.86     30.67 o 
  -6  14   7       27.60        6.74     15.80 o 
  -5  14   7      396.83      409.62     70.54 o 
  -4  14   7       86.40       72.08     31.10 o 
  -3  14   7      179.23      179.04     35.30 o 
  -2  14   7      231.76      226.89     34.08 o 
  -1  14   7        8.71       42.15     27.31 o 
   0  14   7      629.61      809.18     63.17 o 
   1  14   7      305.32      174.42     89.41 o 
   2  14   7       75.63       14.04     31.85 o 
   3  14   7       33.03       16.87     28.02 o 
   4  14   7      324.43      242.62     91.99 o 
   5  14   7     1349.90     1504.69     93.43 o 
  -6  15   7       72.68       24.41     23.67 o 
  -5  15   7      167.08      142.05     31.24 o 
  -4  15   7      804.65      910.63     62.91 o 
  -3  15   7      585.52      662.48     57.60 o 
  -2  15   7       35.05       24.40     25.99 o 
  -1  15   7      445.95      394.11     96.88 o 
   0  15   7       21.22       24.95     29.29 o 
   1  15   7      207.35      138.08     68.99 o 
   2  15   7      115.14       75.81     37.89 o 
   3  15   7       69.20       39.15     32.30 o 
   4  15   7       88.64       64.46     39.18 o 
   5  15   7        4.40       -5.99     28.98 o 
  -5  16   7      171.45      140.75     48.66 o 
  -4  16   7        0.66      -24.46     24.46 o 
  -3  16   7      420.90      249.54    113.70 o 
  -2  16   7      396.97      396.85     57.98 o 
  -1  16   7       14.72       16.35     25.45 o 
   0  16   7      331.54      282.96     74.77 o 
   1  16   7      268.46      228.34     67.45 o 
   2  16   7       42.65       28.57     33.68 o 
   3  16   7        5.98       35.98     34.08 o 
  -3  17   7       41.72       39.62     31.44 o 
  -2  17   7       23.85        8.21     29.38 o 
  -1  17   7      212.83      230.49     72.08 o 
   0  17   7       18.39       32.66     27.95 o 
   1  17   7       44.87       63.12     35.17 o 
   2  17   7      123.52       74.27     53.08 o 
 -11   0   8      614.58      806.62    170.02 o 
 -10   0   8        2.92       36.90     64.58 o 
  -9   0   8      857.46      871.20    230.65 o 
  -8   0   8     1153.05     1159.85    138.39 o 
  -7   0   8      148.56      163.66     12.30 o 
  -6   0   8       80.45       59.67     12.62 o 
  -5   0   8    12871.84    12579.59    639.53 o 
  -4   0   8    23392.36    22185.20   1272.04 o 
  -3   0   8     6098.66     5793.54    398.70 o 
  -2   0   8     3906.11     3057.23    171.34 o 
  -1   0   8    10296.44     8245.47    305.78 o 
   0   0   8     2394.34     2379.01    118.62 o 
   1   0   8     9366.20     9184.33    423.74 o 
   2   0   8     5492.28     5213.57    135.15 o 
   3   0   8     1799.59     1615.86     69.33 o 
   4   0   8     6324.38     6283.26    147.12 o 
   5   0   8     1587.76     1548.12     57.61 o 
   6   0   8      105.48       86.30     26.55 o 
   7   0   8      128.39      140.41     42.88 o 
   8   0   8     2613.56     2759.62    149.09 o 
   9   0   8     3163.85     3387.82    131.65 o 
 -11   1   8      122.41      127.00     85.77 o 
 -10   1   8      329.53      326.20     95.63 o 
  -9   1   8        1.51      -41.46     41.46 o 
  -8   1   8     2066.30     2027.53     47.99 o 
  -7   1   8     1029.60     1040.33     22.07 o 
  -6   1   8     1769.50     1847.91     56.81 o 
  -5   1   8     2862.09     2896.59     54.31 o 
  -4   1   8        3.85       19.32     15.47 o 
  -3   1   8     8305.22     7626.14    281.80 o 
  -2   1   8     2909.85     2513.45     90.40 o 
  -1   1   8    15888.85    14423.78    641.87 o 
   0   1   8    25316.05    21379.04    623.42 o 
   1   1   8    29908.73    31187.54   1710.43 o 
   2   1   8      102.39       92.06      8.66 o 
   3   1   8      750.31      731.35     29.17 o 
   4   1   8      737.08      764.44     32.25 o 
   5   1   8     5034.44     4949.20    119.14 o 
   6   1   8      410.86      402.57     29.77 o 
   7   1   8     2126.50     2119.37     61.38 o 
   8   1   8     2421.84     2508.49     83.49 o 
   9   1   8      170.21      190.38     28.14 o 
 -11   2   8      189.76      233.95     81.02 o 
 -10   2   8      292.12      314.45     95.39 o 
  -9   2   8     2566.18     2560.76     53.78 o 
  -8   2   8      425.41      429.25     41.22 o 
  -7   2   8      875.56      848.47     55.35 o 
  -6   2   8     1973.44     2070.77     88.84 o 
  -5   2   8     1128.72     1012.99     32.31 o 
  -4   2   8    15695.13    14956.67    335.64 o 
  -3   2   8     6262.11     5869.25    118.84 o 
  -2   2   8      778.52      897.07     34.60 o 
  -1   2   8     7826.30     7166.08    389.99 o 
   0   2   8     1182.49     1282.21     61.15 o 
   1   2   8     9189.84     8555.60    328.46 o 
   2   2   8     1271.94     1371.74     78.65 o 
   3   2   8     8349.90     7742.86    152.20 o 
   4   2   8    13105.49    12626.53    235.48 o 
   5   2   8     5435.73     5384.92    110.16 o 
   6   2   8       52.85       49.40     16.92 o 
   7   2   8        6.26       15.20     12.87 o 
   8   2   8      377.06      416.60     33.72 o 
   9   2   8     1649.72     1736.64     70.02 o 
 -11   3   8      340.24      338.49     91.28 o 
 -10   3   8      203.01      200.76     69.73 o 
  -9   3   8     1083.66     1130.32     44.84 o 
  -8   3   8     4666.19     4528.67    390.79 o 
  -7   3   8     4575.60     4586.41    219.39 o 
  -6   3   8      854.69      879.69     28.94 o 
  -5   3   8     9011.97     8768.06    249.57 o 
  -4   3   8     5851.24     5995.55    177.49 o 
  -3   3   8       34.10       28.92     11.42 o 
  -2   3   8       39.25       61.15     10.83 o 
  -1   3   8     8497.84     8465.00    148.34 o 
   0   3   8    16825.70    16482.32    533.23 o 
   1   3   8     1513.81     1460.90     65.23 o 
   2   3   8      977.26      918.13     45.28 o 
   3   3   8     1043.22      989.78     31.69 o 
   4   3   8     1168.00     1197.70     39.37 o 
   5   3   8    10540.71    10558.71    207.82 o 
   6   3   8     2074.29     2222.92     58.73 o 
   7   3   8      212.71      214.11     36.24 o 
   8   3   8     1364.59     1346.96     61.30 o 
   9   3   8      470.27      509.60     40.40 o 
 -10   4   8      906.02      928.30    118.50 o 
  -9   4   8     1439.59     1509.91    129.11 o 
  -8   4   8      147.77      170.12     27.31 o 
  -7   4   8     1413.82     1464.46     62.81 o 
  -6   4   8     2205.45     2390.23     52.39 o 
  -5   4   8       34.30       47.11     14.74 o 
  -4   4   8    10590.40    10536.50    214.38 o 
  -3   4   8     6997.03     6925.35    122.88 o 
  -2   4   8      471.62      489.71     23.38 o 
  -1   4   8       72.39      161.11     50.69 o 
   0   4   8     1897.40     1850.62     72.88 o 
   1   4   8     6462.11     6480.19    175.26 o 
   2   4   8       17.60       29.44      9.80 o 
   3   4   8    10650.93    10732.51    198.66 o 
   4   4   8     8350.05     8338.60    165.53 o 
   5   4   8     4839.09     4839.26    113.21 o 
   6   4   8      679.58      719.29     34.32 o 
   7   4   8      103.19       97.36     24.19 o 
   8   4   8      246.84      233.64     24.58 o 
   9   4   8      894.92      966.24     57.06 o 
 -10   5   8      262.39      290.86     80.42 o 
  -9   5   8      115.88       99.10     26.83 o 
  -8   5   8     1603.86     1617.78     75.42 o 
  -7   5   8      371.60      394.41     41.39 o 
  -6   5   8      444.86      433.67     27.72 o 
  -5   5   8      795.04      817.26     35.54 o 
  -4   5   8      329.34      324.27     22.24 o 
  -3   5   8      679.40      714.64     27.70 o 
  -2   5   8     1846.82     1951.68     37.00 o 
  -1   5   8     2078.24     2114.96     51.84 o 
   0   5   8     6488.75     6618.09    164.00 o 
   1   5   8     2852.58     2738.15    115.23 o 
   2   5   8     1374.46     1502.58     35.05 o 
   3   5   8      926.24      922.88     28.71 o 
   4   5   8     3289.85     3339.20     80.49 o 
   5   5   8     2867.21     2902.90     79.91 o 
   6   5   8      912.53      937.82     37.36 o 
   7   5   8      526.77      503.44     36.64 o 
   8   5   8      892.58      959.33     42.44 o 
   9   5   8      128.12       84.80     28.75 o 
 -10   6   8       24.82       28.47     58.23 o 
  -9   6   8       94.68       57.47     24.81 o 
  -8   6   8      393.38      438.98     44.81 o 
  -7   6   8        3.20        2.98      7.80 o 
  -6   6   8      237.28      231.48     21.53 o 
  -5   6   8     2979.90     2940.92    103.05 o 
  -4   6   8     4584.49     4915.80     91.29 o 
  -3   6   8     1221.98     1312.86     38.39 o 
  -2   6   8     1270.52     1316.67     43.94 o 
  -1   6   8     5546.56     5556.18    108.43 o 
   0   6   8      513.07      473.16     20.54 o 
   1   6   8     1332.06     1349.34     33.58 o 
   2   6   8      577.43      623.51     23.73 o 
   3   6   8     1206.41     1279.34     44.00 o 
   4   6   8     1016.68      988.88     37.14 o 
   5   6   8      718.95      784.35     37.94 o 
   6   6   8      270.37      260.67     32.86 o 
   7   6   8       16.57       23.31     19.35 o 
   8   6   8      306.13      338.74     37.38 o 
   9   6   8      796.20      832.48    121.59 o 
 -10   7   8       88.94      128.56     74.50 o 
  -9   7   8      255.46      281.01     35.88 o 
  -8   7   8       38.71       51.66     34.12 o 
  -7   7   8        2.73        2.26      7.74 o 
  -6   7   8      328.25      327.39     23.72 o 
  -5   7   8      584.00      547.87     31.50 o 
  -4   7   8     1453.69     1426.04     42.71 o 
  -3   7   8     3733.84     3929.02     86.03 o 
  -2   7   8     1374.04     1473.44     55.99 o 
  -1   7   8      597.73      617.56     38.69 o 
   0   7   8     7766.82     8064.61    154.99 o 
   1   7   8     5136.01     5228.77    146.77 o 
   2   7   8      796.87      801.90     55.78 o 
   3   7   8        8.52        2.98     10.18 o 
   4   7   8       85.45       68.98     19.05 o 
   5   7   8       66.19       56.75     21.57 o 
   6   7   8       15.84       12.71     16.98 o 
   7   7   8      214.51      242.02     25.96 o 
   8   7   8      273.08      396.37    162.27 o 
 -10   8   8       22.23       87.88     59.67 o 
  -9   8   8       17.77       -8.19     22.61 o 
  -8   8   8       35.83       23.48     25.56 o 
  -7   8   8       16.09       20.28     12.97 o 
  -6   8   8       92.44       86.28     14.24 o 
  -5   8   8      391.61      372.38     22.91 o 
  -4   8   8     1340.03     1346.44     54.36 o 
  -3   8   8        0.40       28.54     21.96 o 
  -2   8   8     1265.60     1249.18     42.43 o 
  -1   8   8     1461.20     1461.03     55.29 o 
   0   8   8       50.80       44.73     16.73 o 
   1   8   8      826.70      808.87     57.80 o 
   2   8   8      723.73      673.76     49.54 o 
   3   8   8      378.70      342.09     37.19 o 
   4   8   8       36.92       46.57     16.73 o 
   5   8   8      156.44      167.87     26.82 o 
   6   8   8        7.94       10.87     19.27 o 
   7   8   8       40.21       51.55     19.34 o 
   8   8   8      152.79      177.47     35.32 o 
  -9   9   8       18.60       27.47     24.66 o 
  -8   9   8      303.81      137.11     74.00 o 
  -7   9   8       58.72       48.42     10.20 o 
  -6   9   8       79.83       61.78     13.94 o 
  -5   9   8      117.28      110.44     20.76 o 
  -4   9   8       20.36       23.57     16.46 o 
  -3   9   8      161.11      118.07     27.56 o 
  -2   9   8        1.89        4.81     12.93 o 
  -1   9   8      879.46      898.30     46.70 o 
   0   9   8      121.03      134.94     22.92 o 
   1   9   8       16.10        1.30     21.73 o 
   2   9   8       32.13       11.55     19.09 o 
   3   9   8      751.67      690.32     50.28 o 
   4   9   8       40.53       45.01     26.09 o 
   5   9   8       40.69       40.30     22.84 o 
   6   9   8        8.59        8.56     15.06 o 
   7   9   8       31.29       35.86     19.30 o 
   8   9   8        4.60      -13.89     21.91 o 
  -9  10   8       46.94      -13.90     26.07 o 
  -8  10   8        2.08        8.77     23.81 o 
  -7  10   8      178.77      212.43     17.06 o 
  -6  10   8      326.90      415.89     31.79 o 
  -5  10   8     1014.27     1117.43     58.79 o 
  -4  10   8      263.13      320.48     28.14 o 
  -3  10   8       12.23       10.63     12.29 o 
  -2  10   8      262.92      222.25     25.87 o 
  -1  10   8     1952.74     1892.94     64.42 o 
   0  10   8      414.05      385.97     37.61 o 
   1  10   8       41.05       22.52     25.00 o 
   2  10   8        8.87       11.62     20.85 o 
   3  10   8      237.63      246.05     34.79 o 
   4  10   8      177.37      132.45     34.63 o 
   5  10   8        7.06        8.84     14.59 o 
   6  10   8      141.88      110.73     27.63 o 
   7  10   8        9.57       25.73     19.82 o 
  -8  11   8       34.24        5.73     25.31 o 
  -7  11   8       36.33       13.78     19.55 o 
  -6  11   8       45.24       34.24     18.48 o 
  -5  11   8       57.80       81.99     23.03 o 
  -4  11   8      537.59      615.64     42.76 o 
  -3  11   8      504.25      534.00     39.45 o 
  -2  11   8       27.64       35.31     25.81 o 
  -1  11   8      141.63      134.51     23.03 o 
   0  11   8     1837.68     1761.66     66.75 o 
   1  11   8     1591.67     1529.99    110.72 o 
   2  11   8      112.58      105.50     35.50 o 
   3  11   8        3.49       19.05     23.72 o 
   4  11   8      143.97      154.51     39.75 o 
   5  11   8       16.09       15.29     22.26 o 
   6  11   8        3.00       24.15     22.80 o 
   7  11   8        1.73      -21.70     21.70 o 
  -8  12   8       27.93       -2.74     29.25 o 
  -7  12   8        5.74      -10.43     27.87 o 
  -6  12   8        1.26       -5.23     14.88 o 
  -5  12   8       98.22      121.28     28.05 o 
  -4  12   8       87.89      120.98     28.09 o 
  -3  12   8       76.77      110.75     24.93 o 
  -2  12   8      606.07      621.36     38.98 o 
  -1  12   8       10.85       -3.86     17.15 o 
   0  12   8       17.66       12.30     15.59 o 
   1  12   8      306.00      298.20     49.89 o 
   2  12   8      110.51      126.09     39.82 o 
   3  12   8        0.50       16.48     25.40 o 
   4  12   8      419.44      327.51     62.68 o 
   5  12   8      301.89      218.98     53.46 o 
   6  12   8       39.56       59.08     33.43 o 
  -7  13   8      145.07        7.09     37.77 o 
  -6  13   8       14.26       12.07     18.91 o 
  -5  13   8      332.55      348.33     47.49 o 
  -4  13   8      113.06      128.93     31.08 o 
  -3  13   8      115.81      115.59     32.91 o 
  -2  13   8      106.32      110.22     24.62 o 
  -1  13   8      476.78      382.78    105.78 o 
   0  13   8      206.79      212.15     40.87 o 
   1  13   8      119.56       73.90     32.81 o 
   2  13   8       75.42       56.15     32.51 o 
   3  13   8      263.46      202.19     63.87 o 
   4  13   8        0.18       16.30     27.32 o 
   5  13   8      312.50      229.49     64.07 o 
   6  13   8       59.73       50.30     43.40 o 
  -6  14   8      248.29      154.89     55.95 o 
  -5  14   8        0.44      -13.24     18.31 o 
  -4  14   8      206.46      267.30     43.77 o 
  -3  14   8      949.71      998.10     59.50 o 
  -2  14   8       18.63       24.55     22.27 o 
  -1  14   8      108.89       41.07     26.77 o 
   0  14   8      149.11       98.54     32.98 o 
   1  14   8      247.71      178.09     66.41 o 
   2  14   8        3.01        7.57     23.60 o 
   3  14   8      400.19      309.54     99.53 o 
   4  14   8     1050.29     1109.80    153.41 o 
   5  14   8      252.13      219.90     59.46 o 
  -5  15   8      398.23      394.14     62.20 o 
  -4  15   8      137.07      146.21     41.65 o 
  -3  15   8       42.63       39.07     25.92 o 
  -2  15   8       36.73       32.39     22.17 o 
  -1  15   8       58.02       24.70     31.42 o 
   0  15   8      499.39      435.49    126.08 o 
   1  15   8      128.57       81.44     29.21 o 
   2  15   8       36.82        3.47     23.28 o 
   3  15   8       15.23       15.67     30.17 o 
   4  15   8       84.30       45.55     37.84 o 
  -4  16   8      600.04      711.03     70.72 o 
  -3  16   8      440.56      459.60     51.21 o 
  -2  16   8       84.87       73.91     29.61 o 
  -1  16   8      306.09      235.05     75.35 o 
   0  16   8       49.53       42.62     33.33 o 
   1  16   8       87.16       72.45     33.32 o 
   2  16   8        5.16       -9.69     36.82 o 
   3  16   8      115.52       84.73     54.83 o 
  -2  17   8      117.79      107.98     35.56 o 
  -1  17   8       91.29       72.93     33.91 o 
   0  17   8      957.26     1175.82     82.95 o 
   1  17   8      530.33      378.05    123.39 o 
 -11   1   9       92.17       55.33     56.83 o 
 -10   1   9       11.11      -38.42     58.32 o 
  -9   1   9      190.14      193.54     60.56 o 
  -8   1   9      758.71      724.61     32.48 o 
  -7   1   9      441.00      454.15     16.81 o 
  -6   1   9      732.60      818.90     27.37 o 
  -5   1   9      497.81      490.51     24.27 o 
  -4   1   9      506.76      486.14     28.11 o 
  -3   1   9     1174.10     1038.83     78.34 o 
  -2   1   9     4167.35     3822.99    153.02 o 
  -1   1   9     4702.84     4365.43    120.97 o 
   0   1   9      353.45      341.72     39.11 o 
   1   1   9     2581.77     2469.06     64.68 o 
   2   1   9     1033.29      980.31     22.38 o 
   3   1   9      112.72      105.45     27.28 o 
   4   1   9      968.48      955.85     50.22 o 
   5   1   9       68.07       63.65     23.02 o 
   6   1   9      330.24      348.24     27.72 o 
   7   1   9        4.71       14.35     15.18 o 
   8   1   9      110.44       72.11     23.95 o 
   9   1   9       12.29        6.16     17.85 o 
 -10   2   9      587.47      601.25    120.32 o 
  -9   2   9      369.99      358.03     16.86 o 
  -8   2   9        5.40       11.31      8.90 o 
  -7   2   9        0.78        0.80      8.52 o 
  -6   2   9      127.55      109.28     18.10 o 
  -5   2   9      894.16      831.19     28.40 o 
  -4   2   9     1401.54     1377.11     57.13 o 
  -3   2   9     1212.92     1099.04     37.45 o 
  -2   2   9       85.07       70.48     11.73 o 
  -1   2   9    12835.56    12368.79    269.87 o 
   0   2   9     8442.13     7741.71    230.65 o 
   1   2   9     4165.21     3988.25    125.92 o 
   2   2   9      265.84      309.23     27.91 o 
   3   2   9      863.33      841.24     37.01 o 
   4   2   9      292.37      308.87     24.38 o 
   5   2   9        5.38       -1.10     13.68 o 
   6   2   9       19.12       14.28     14.30 o 
   7   2   9       53.25       55.47     19.56 o 
   8   2   9      246.15      191.56     30.14 o 
   9   2   9      112.35       67.04     24.35 o 
 -10   3   9        9.13       29.23     77.76 o 
  -9   3   9      701.34      740.79     54.79 o 
  -8   3   9      301.81      337.57     30.42 o 
  -7   3   9       28.86       28.31      5.58 o 
  -6   3   9      442.69      468.32     19.19 o 
  -5   3   9      666.63      710.85     30.15 o 
  -4   3   9      559.77      566.81     40.32 o 
  -3   3   9        3.81        1.05      9.01 o 
  -2   3   9     3730.90     3701.62    153.71 o 
  -1   3   9     1719.27     1733.02     72.58 o 
   0   3   9       45.99       72.97     22.51 o 
   1   3   9     1945.34     1906.97     73.67 o 
   2   3   9      317.94      337.50     47.29 o 
   3   3   9     1770.22     1785.13     37.68 o 
   4   3   9     4696.09     4581.56    106.00 o 
   5   3   9      139.48      118.78     24.44 o 
   6   3   9       22.04       26.29     13.76 o 
   7   3   9       17.52       25.92     15.71 o 
   8   3   9      135.51      143.14     29.40 o 
   9   3   9      142.32      133.52     28.17 o 
 -10   4   9        3.43       24.19     44.62 o 
  -9   4   9      372.44      371.86     35.42 o 
  -8   4   9     1336.01     1436.74     64.14 o 
  -7   4   9      137.50      147.55     10.63 o 
  -6   4   9     1463.67     1441.05     37.48 o 
  -5   4   9      837.89      904.93     41.06 o 
  -4   4   9     2201.38     2337.62     71.26 o 
  -3   4   9      175.91      198.61     18.89 o 
  -2   4   9       16.53       24.76     11.22 o 
  -1   4   9     3251.09     3411.23    108.88 o 
   0   4   9     2912.50     3007.65    106.33 o 
   1   4   9      108.12      108.84     27.11 o 
   2   4   9     1106.92     1053.62     58.71 o 
   3   4   9      238.56      244.91     22.10 o 
   4   4   9      155.84      156.25     21.51 o 
   5   4   9     2373.06     2362.49     71.42 o 
   6   4   9       42.45       52.62     18.88 o 
   7   4   9      729.29      716.28     43.22 o 
   8   4   9     1145.64     1247.86     53.01 o 
   9   4   9      126.42      150.77     26.71 o 
 -10   5   9      510.37      545.70     99.92 o 
  -9   5   9      517.68      583.69     67.89 o 
  -8   5   9       59.98       57.10     24.43 o 
  -7   5   9     2995.15     2760.57    139.25 o 
  -6   5   9     1501.19     1492.30     47.12 o 
  -5   5   9      338.76      383.22     28.10 o 
  -4   5   9     7141.25     7716.14    150.38 o 
  -3   5   9     3880.58     4113.64     82.38 o 
  -2   5   9       35.26       47.02     12.08 o 
  -1   5   9     1077.76     1144.44     54.51 o 
   0   5   9      366.76      383.09     43.10 o 
   1   5   9      133.75      159.85     34.63 o 
   2   5   9     1969.72     1965.54     67.75 o 
   3   5   9     8130.46     7897.36    157.38 o 
   4   5   9     7028.65     6903.52    132.94 o 
   5   5   9      740.74      721.34     31.20 o 
   6   5   9      307.53      298.32     28.36 o 
   7   5   9      125.01      118.79     27.74 o 
   8   5   9      143.32      157.99     25.19 o 
   9   5   9      291.36      290.50     37.90 o 
 -10   6   9       19.29       20.88     56.67 o 
  -9   6   9     1087.28     1243.27     68.07 o 
  -8   6   9      902.90     1160.64     70.44 o 
  -7   6   9      670.97      627.00     36.41 o 
  -6   6   9     5280.54     5111.82    186.62 o 
  -5   6   9    12331.30    13310.51    276.41 o 
  -4   6   9     1785.89     1977.24     55.34 o 
  -3   6   9      829.95      909.18     37.43 o 
  -2   6   9      324.74      403.74     22.01 o 
  -1   6   9     1263.96     1309.81     38.98 o 
   0   6   9     4193.92     4310.07    103.61 o 
   1   6   9      646.43      722.40     68.59 o 
   2   6   9      169.65      139.11     16.14 o 
   3   6   9        8.11        0.58      8.53 o 
   4   6   9       80.02       97.36     20.84 o 
   5   6   9     1420.19     1447.20     45.93 o 
   6   6   9      110.20      107.83     25.83 o 
   7   6   9     1841.72     1945.76     64.79 o 
   8   6   9     1915.11     1989.90     77.05 o 
 -10   7   9      507.37      523.92     98.76 o 
  -9   7   9      522.10      676.87     61.05 o 
  -8   7   9      127.28      128.55     65.69 o 
  -7   7   9      501.67      525.08     23.56 o 
  -6   7   9      485.35      470.34     35.81 o 
  -5   7   9     2285.35     2316.90    102.27 o 
  -4   7   9    10332.63    11615.31    257.88 o 
  -3   7   9     1123.79     1205.14     49.83 o 
  -2   7   9     1181.80     1247.16     49.17 o 
  -1   7   9     4921.65     4999.51    119.31 o 
   0   7   9      450.32      523.33     24.37 o 
   1   7   9     1486.55     1461.01     37.63 o 
   2   7   9       14.73       19.81     17.15 o 
   3   7   9     2679.90     2841.95     63.60 o 
   4   7   9     3483.99     3354.64     77.91 o 
   5   7   9      800.05      757.81     33.80 o 
   6   7   9      119.23      129.84     24.41 o 
   7   7   9        1.94        5.32     17.08 o 
   8   7   9      318.44      299.33     43.43 o 
  -9   8   9        0.80       18.10     31.48 o 
  -8   8   9      629.42      733.81     56.52 o 
  -7   8   9      214.96      242.61     29.32 o 
  -6   8   9      768.63      712.73     30.30 o 
  -5   8   9      910.91      973.34     47.06 o 
  -4   8   9       44.51       49.12     16.68 o 
  -3   8   9     2482.88     2582.10     75.86 o 
  -2   8   9      366.12      346.20     29.27 o 
  -1   8   9     4493.75     4801.26    156.95 o 
   0   8   9    15163.00    15129.63    532.46 o 
   1   8   9     4664.96     4649.04    128.42 o 
   2   8   9      618.08      593.13     71.93 o 
   3   8   9      884.78      968.81     42.38 o 
   4   8   9        1.61        6.25     11.76 o 
   5   8   9      622.34      661.89     42.30 o 
   6   8   9       28.94       30.68     14.94 o 
   7   8   9     1248.71     1313.15     74.57 o 
   8   8   9     1123.62     1091.39     61.82 o 
  -9   9   9      737.49      798.93    238.53 o 
  -8   9   9      486.96      567.79     62.70 o 
  -7   9   9        8.28       23.64     15.96 o 
  -6   9   9       26.60       27.61     14.15 o 
  -5   9   9     1228.69     1302.49     71.80 o 
  -4   9   9     1165.63     1230.61     77.06 o 
  -3   9   9        3.85       -5.69     14.87 o 
  -2   9   9     5518.49     5724.07    154.61 o 
  -1   9   9     3467.30     3729.09     86.23 o 
   0   9   9       49.13       45.74     20.31 o 
   1   9   9     3433.05     3577.08    122.31 o 
   2   9   9      384.00      442.37     51.15 o 
   3   9   9     2577.64     2550.77    104.91 o 
   4   9   9     4448.04     4657.44    128.73 o 
   5   9   9     1068.23     1137.85     56.06 o 
   6   9   9       33.67        9.21     13.74 o 
   7   9   9       43.44       33.82     18.78 o 
  -9  10   9        3.28       75.63     41.83 o 
  -8  10   9      731.10      953.08    142.94 o 
  -7  10   9      116.48       94.48     15.34 o 
  -6  10   9      401.80      454.49     36.67 o 
  -5  10   9      972.97     1035.66     50.20 o 
  -4  10   9       11.09       13.86     14.44 o 
  -3  10   9      715.66      743.86     40.98 o 
  -2  10   9       43.90       38.77     16.57 o 
  -1  10   9     5134.09     5384.53    201.21 o 
   0  10   9     6806.93     7139.11    235.87 o 
   1  10   9      843.99      882.13     48.62 o 
   2  10   9     1039.78     1053.67     74.81 o 
   3  10   9     1649.12     1705.81     95.62 o 
   4  10   9       22.36       43.23     33.88 o 
   5  10   9      994.38      982.73     46.30 o 
   6  10   9        0.31       -2.05     16.39 o 
   7  10   9      538.39      482.17     79.01 o 
  -8  11   9       11.64       -2.17     26.78 o 
  -7  11   9      510.32      536.05    114.33 o 
  -6  11   9      126.02      125.36     22.41 o 
  -5  11   9      264.92      297.81     39.80 o 
  -4  11   9     1713.77     1758.97     73.16 o 
  -3  11   9     1603.22     1515.27     73.59 o 
  -2  11   9     1523.61     1569.82     70.60 o 
  -1  11   9      765.02      781.96     41.34 o 
   0  11   9      125.22      144.30     27.41 o 
   1  11   9     1518.90     1534.76     67.87 o 
   2  11   9      119.67      113.31     48.18 o 
   3  11   9     2945.15     3059.55    159.79 o 
   4  11   9     4305.61     4227.80    188.99 o 
   5  11   9      522.89      474.35     64.19 o 
   6  11   9       58.26       55.33     20.87 o 
   7  11   9      121.16       96.35     35.21 o 
  -7  12   9       83.84       38.36     38.74 o 
  -6  12   9      962.93     1109.18     56.46 o 
  -5  12   9     1831.13     2021.55     78.14 o 
  -4  12   9      502.50      528.30     39.17 o 
  -3  12   9       87.83      111.98     27.20 o 
  -2  12   9      283.26      293.95     31.91 o 
  -1  12   9     1060.25      993.43     56.63 o 
   0  12   9     1871.68     1961.71     68.08 o 
   1  12   9        7.80       43.07     24.04 o 
   2  12   9      382.38      332.36     49.54 o 
   3  12   9      273.59      229.91     47.67 o 
   4  12   9      595.31      506.76    111.29 o 
   5  12   9     1381.23     1476.03     82.10 o 
   6  12   9       60.09       24.59     39.78 o 
  -7  13   9      378.34      221.23    157.15 o 
  -6  13   9      267.67      234.55     76.32 o 
  -5  13   9      387.04      452.35     43.80 o 
  -4  13   9     1621.22     1893.11     85.76 o 
  -3  13   9      828.84      892.27     52.26 o 
  -2  13   9      164.62      165.23     27.82 o 
  -1  13   9      469.72      462.05    121.84 o 
   0  13   9       68.71      133.70     36.16 o 
   1  13   9       86.63       72.97     27.49 o 
   2  13   9       73.18       69.16     32.43 o 
   3  13   9     1035.90     1147.27    154.02 o 
   4  13   9     1019.74      895.39    187.06 o 
   5  13   9       20.66       22.44     29.96 o 
  -6  14   9      234.38      180.13     58.17 o 
  -5  14   9      440.83      460.76     52.05 o 
  -4  14   9       13.62       14.28     27.52 o 
  -3  14   9      710.07      749.75     67.72 o 
  -2  14   9       33.77       84.73     31.82 o 
  -1  14   9       67.85       40.16     34.43 o 
   0  14   9     1003.36     1052.83    145.93 o 
   1  14   9      368.22      283.34     89.89 o 
   2  14   9       34.75       11.57     25.68 o 
   3  14   9        5.86       -7.67     28.07 o 
   4  14   9       92.40      104.37     46.81 o 
   5  14   9      207.73       89.96     85.67 o 
  -5  15   9      175.84      142.53     35.63 o 
  -4  15   9      307.74      322.36     55.56 o 
  -3  15   9        6.26       16.48     22.70 o 
  -2  15   9      345.58      417.43     62.83 o 
  -1  15   9      562.22      466.57    129.17 o 
   0  15   9        8.32       12.65     21.59 o 
   1  15   9      212.45      102.70     59.45 o 
   2  15   9      117.07       69.39     26.55 o 
   3  15   9      114.91      102.92     46.69 o 
  -4  16   9       27.72        6.06     27.61 o 
  -3  16   9      129.99      154.47     44.23 o 
  -2  16   9        1.65      -23.57     28.75 o 
  -1  16   9      373.17      243.01     76.49 o 
   0  16   9      682.76      624.55    161.08 o 
   1  16   9       93.30       79.21     33.60 o 
   2  16   9       79.44       59.67     44.75 o 
 -10   0  10     1035.83     1118.99    177.93 o 
  -9   0  10     2732.81     2802.09    379.59 o 
  -8   0  10     1185.74     1206.18     41.05 o 
  -7   0  10      393.57      395.64     26.85 o 
  -6   0  10      567.23      568.72     54.21 o 
  -5   0  10      837.16      787.57     40.97 o 
  -4   0  10     1786.14     1747.10    119.78 o 
  -3   0  10     1506.96     1388.04     63.84 o 
  -2   0  10    16240.28    14746.07    428.71 o 
  -1   0  10     4379.76     3581.03    260.97 o 
   0   0  10        8.68       -6.59     26.36 o 
   1   0  10     1591.74     1484.82     41.06 o 
   2   0  10        5.72       -4.72     11.90 o 
   3   0  10     6286.43     6013.37    162.66 o 
   4   0  10    22509.36    22661.72    987.19 o 
   5   0  10      186.93       81.72     86.99 o 
   6   0  10       27.51      -10.54     61.95 o 
   7   0  10        4.91        7.28     25.36 o 
   8   0  10      620.65      608.96     54.21 o 
   9   0  10      281.69      291.24     47.75 o 
 -10   1  10      655.29      720.63    126.99 o 
  -9   1  10      158.09       85.81     49.85 o 
  -8   1  10     1445.53     1427.75     37.18 o 
  -7   1  10      304.36      342.61     20.04 o 
  -6   1  10     2045.02     2054.31     89.72 o 
  -5   1  10     5010.08     4965.30    205.78 o 
  -4   1  10      161.98      175.71     19.33 o 
  -3   1  10     1369.16     1348.09     60.50 o 
  -2   1  10      947.54      807.13     43.04 o 
  -1   1  10    17666.10    16366.35    404.57 o 
   0   1  10    12486.44    11042.72    269.51 o 
   1   1  10      286.22      242.38     14.46 o 
   2   1  10     8622.94     8053.30    153.23 o 
   3   1  10     3200.54     3041.25     86.18 o 
   4   1  10      257.98      225.08     44.91 o 
   5   1  10      877.46      967.95     65.07 o 
   6   1  10      353.76      354.78     33.31 o 
   7   1  10     2380.45     2395.76    101.06 o 
   8   1  10     2110.85     2236.32    100.50 o 
   9   1  10       73.91       67.20     33.50 o 
 -10   2  10      531.27      543.97    115.74 o 
  -9   2  10     1313.43     1191.02    115.96 o 
  -8   2  10        0.46       27.08     18.20 o 
  -7   2  10     2110.88     2289.99     68.59 o 
  -6   2  10      289.70      287.86     19.42 o 
  -5   2  10     2773.15     2714.08     76.23 o 
  -4   2  10     6927.75     6550.19    167.52 o 
  -3   2  10      580.73      557.15     31.03 o 
  -2   2  10     8680.29     8230.76    185.46 o 
  -1   2  10     5505.25     4953.01     99.73 o 
   0   2  10      597.48      577.77     54.89 o 
   1   2  10     2447.50     2519.84    101.67 o 
   2   2  10     1299.58     1266.90     54.80 o 
   3   2  10     9176.58     8525.15    187.23 o 
   4   2  10     9729.61     9315.09    224.30 o 
   5   2  10      110.97      114.19     18.61 o 
   6   2  10      937.10      924.58     40.68 o 
   7   2  10      254.06      227.57     27.78 o 
   8   2  10      109.67      121.61     26.73 o 
   9   2  10      319.78      346.36     44.38 o 
 -10   3  10       15.90       72.36     54.37 o 
  -9   3  10      480.26      498.48     26.24 o 
  -8   3  10      741.63      778.47     63.26 o 
  -7   3  10      378.37      424.96     29.03 o 
  -6   3  10     8272.64     8632.11    278.13 o 
  -5   3  10     8699.33     8914.33    217.82 o 
  -4   3  10      609.81      588.93     31.92 o 
  -3   3  10     5402.71     5495.30    212.61 o 
  -2   3  10     1533.48     1521.91     71.98 o 
  -1   3  10     1756.60     1561.12     76.81 o 
   0   3  10     8142.78     8767.70    350.80 o 
   1   3  10        4.99       20.30     23.73 o 
   2   3  10     3513.91     3555.73     93.31 o 
   3   3  10       90.20       99.93     19.92 o 
   4   3  10       72.14       68.38     12.52 o 
   5   3  10      728.46      724.44     33.41 o 
   6   3  10      319.41      370.93     33.20 o 
   7   3  10     2938.31     3134.14     95.85 o 
   8   3  10     2810.90     3106.81    122.39 o 
   9   3  10      178.12      135.55     41.23 o 
 -10   4  10      272.68      248.76     74.81 o 
  -9   4  10      316.68      239.26     45.25 o 
  -8   4  10      262.80      265.42     32.23 o 
  -7   4  10     1617.70     1675.47     46.04 o 
  -6   4  10        4.63       -4.53      8.55 o 
  -5   4  10     3097.86     3180.73    109.06 o 
  -4   4  10     7320.40     7759.08    257.54 o 
  -3   4  10     1309.98     1312.54     45.12 o 
  -2   4  10     3820.56     3961.86    175.59 o 
  -1   4  10     8090.97     8047.91    248.56 o 
   0   4  10     1905.32     2074.12     84.62 o 
   1   4  10       90.65      113.86     30.42 o 
   2   4  10     1517.26     1523.35     67.37 o 
   3   4  10     6459.36     6338.97    140.50 o 
   4   4  10     2933.57     2980.42     61.93 o 
   5   4  10        0.46        2.98      9.45 o 
   6   4  10      978.51      977.75     45.37 o 
   7   4  10      125.84      125.46     30.94 o 
   8   4  10      337.37      372.57     47.45 o 
 -10   5  10      139.69      226.70     94.31 o 
  -9   5  10      200.82      172.66     57.47 o 
  -8   5  10      333.39      260.19    187.16 o 
  -7   5  10       20.17       20.73      9.25 o 
  -6   5  10     2061.67     2028.80     57.74 o 
  -5   5  10     1111.93     1137.46     48.55 o 
  -4   5  10        1.25       20.53     13.82 o 
  -3   5  10      265.83      319.40     26.15 o 
  -2   5  10        1.03        6.19      8.45 o 
  -1   5  10     2227.86     2103.36    110.95 o 
   0   5  10     7729.99     7798.47    221.76 o 
   1   5  10      397.98      389.13     44.64 o 
   2   5  10     1352.55     1334.42     82.63 o 
   3   5  10      271.69      263.12     15.73 o 
   4   5  10      223.23      205.36     21.53 o 
   5   5  10      626.46      682.79     30.08 o 
   6   5  10      474.76      510.90     35.00 o 
   7   5  10     1643.16     1731.47     60.68 o 
   8   5  10      949.49     1064.90     50.42 o 
 -10   6  10      303.96      256.69     99.45 o 
  -9   6  10      679.73      708.38     73.36 o 
  -8   6  10      248.05      190.41     71.62 o 
  -7   6  10       58.48       66.08     10.99 o 
  -6   6  10      258.96      303.76     32.80 o 
  -5   6  10      264.15      262.40     30.53 o 
  -4   6  10       80.83      116.10     26.96 o 
  -3   6  10      587.13      564.33     34.86 o 
  -2   6  10     3544.04     3579.92    148.39 o 
  -1   6  10     2050.55     2147.28     86.41 o 
   0   6  10      229.95      236.45     37.29 o 
   1   6  10     1574.87     1500.26     78.28 o 
   2   6  10       71.01       79.87     29.06 o 
   3   6  10     1817.04     1817.16     42.62 o 
   4   6  10     2086.28     2107.83     81.02 o 
   5   6  10       38.91       39.53     20.04 o 
   6   6  10       71.96       54.81     15.68 o 
   7   6  10        0.69       -5.19     11.52 o 
   8   6  10       73.71       53.55     23.11 o 
  -9   7  10       28.54       22.61     26.38 o 
  -8   7  10      375.57      393.81    122.77 o 
  -7   7  10      303.93      290.95     29.48 o 
  -6   7  10      141.72      157.83     29.67 o 
  -5   7  10      573.35      542.29     33.07 o 
  -4   7  10      113.24      142.69     20.85 o 
  -3   7  10      546.39      637.87     34.08 o 
  -2   7  10     2479.37     2657.06    104.25 o 
  -1   7  10     2841.99     2982.59     80.54 o 
   0   7  10     2935.68     2984.66    104.13 o 
   1   7  10       33.26       23.50     29.25 o 
   2   7  10     1925.55     1960.26     86.77 o 
   3   7  10     1192.22     1102.24     41.22 o 
   4   7  10      261.09      263.10     23.75 o 
   5   7  10      152.53      167.24     26.88 o 
   6   7  10       14.69       32.65     14.09 o 
   7   7  10      175.55      182.30     41.29 o 
   8   7  10       90.84       67.01     21.13 o 
  -9   8  10      351.67      265.30     90.93 o 
  -8   8  10      101.10       85.28     34.89 o 
  -7   8  10        0.61      -10.32     10.32 o 
  -6   8  10      182.35      148.39     37.46 o 
  -5   8  10       17.38        8.88     11.20 o 
  -4   8  10       46.64       25.88     14.21 o 
  -3   8  10      118.40      101.25     21.45 o 
  -2   8  10     1658.93     1888.98     84.12 o 
  -1   8  10      142.32      153.42     20.81 o 
   0   8  10      498.11      527.68     25.00 o 
   1   8  10      799.97      768.81     59.05 o 
   2   8  10        5.20       15.71      6.88 o 
   3   8  10      611.40      645.32     31.85 o 
   4   8  10      670.67      697.17     28.17 o 
   5   8  10      242.69      207.40     36.76 o 
   6   8  10        4.54       -3.23     11.08 o 
   7   8  10        7.92       -2.05     10.43 o 
  -9   9  10        1.36       -8.40     25.45 o 
  -8   9  10       89.92       85.39     39.83 o 
  -7   9  10        0.29       -9.15     12.68 o 
  -6   9  10      142.23       99.30     21.26 o 
  -5   9  10      368.83      382.57     28.59 o 
  -4   9  10       66.73       19.98     15.63 o 
  -3   9  10       27.15       19.70     14.57 o 
  -2   9  10      177.51      185.16     21.84 o 
  -1   9  10        0.89        7.73     11.35 o 
   0   9  10       91.83       76.79     17.65 o 
   1   9  10      120.45      119.78     16.15 o 
   2   9  10       96.53      109.46     14.78 o 
   3   9  10        0.55      -10.73     10.73 o 
   4   9  10       97.30       66.54     20.45 o 
   5   9  10      363.82      329.76     56.07 o 
   6   9  10        2.35      -19.52     22.64 o 
   7   9  10        4.85       29.22     22.91 o 
  -8  10  10      234.71      133.15     99.42 o 
  -7  10  10       81.63       63.49     30.56 o 
  -6  10  10       38.72       24.03     18.26 o 
  -5  10  10      128.23      118.38     28.25 o 
  -4  10  10      331.52      365.44     35.79 o 
  -3  10  10      962.07      969.74     45.25 o 
  -2  10  10      217.71      244.78     27.01 o 
  -1  10  10       13.65       19.86     15.17 o 
   0  10  10       97.19       93.28     23.30 o 
   1  10  10      530.58      541.30     36.63 o 
   2  10  10      249.23      215.60     31.67 o 
   3  10  10        1.05       -2.53     19.92 o 
   4  10  10       11.20       10.31     13.47 o 
   5  10  10      190.69      102.30     38.95 o 
   6  10  10       21.50       20.48     26.11 o 
   7  10  10        3.23       30.57     57.53 o 
  -8  11  10       60.67       37.22     41.17 o 
  -7  11  10      121.95       72.74     66.23 o 
  -6  11  10       51.01       49.83     18.37 o 
  -5  11  10        7.01        7.02     13.47 o 
  -4  11  10       11.10       12.40     19.19 o 
  -3  11  10       92.40      160.19     32.75 o 
  -2  11  10      739.70      806.08     71.09 o 
  -1  11  10      655.54      712.12     45.91 o 
   0  11  10      246.38      240.81     21.11 o 
   1  11  10       45.70       52.74     14.33 o 
   2  11  10      440.07      409.42     51.35 o 
   3  11  10      573.03      406.64    111.28 o 
   4  11  10       87.72       99.05     26.54 o 
   5  11  10        0.61       10.74     25.33 o 
   6  11  10       14.29       36.66     48.74 o 
  -7  12  10       31.14      -21.77     31.41 o 
  -6  12  10       21.09       14.06     17.45 o 
  -5  12  10        2.30       -1.73     16.75 o 
  -4  12  10       93.79      122.79     27.87 o 
  -3  12  10        3.11        5.20     14.59 o 
  -2  12  10        5.36       22.49     16.02 o 
  -1  12  10        0.14      -13.26     13.97 o 
   0  12  10        0.83      -14.11     21.41 o 
   1  12  10       31.11       37.50     15.00 o 
   2  12  10       85.78       75.49     16.83 o 
   3  12  10      253.56      227.21     60.73 o 
   4  12  10      466.98      442.32     79.14 o 
   5  12  10       87.11       69.16     38.19 o 
   6  12  10       42.53      -11.33     32.67 o 
  -6  13  10      397.82      438.06     75.97 o 
  -5  13  10      493.74      582.66     47.64 o 
  -4  13  10       96.97      113.89     33.34 o 
  -3  13  10       93.07      102.27     28.79 o 
  -2  13  10      106.17      116.95     32.30 o 
  -1  13  10       18.22       17.63     27.28 o 
   0  13  10        0.13      -18.88     21.35 o 
   1  13  10       33.31       60.14     19.72 o 
   2  13  10        1.18       23.00     14.94 o 
   3  13  10      101.26       58.48     37.71 o 
   4  13  10       24.48       26.01     36.54 o 
   5  13  10       90.34       88.94     55.14 o 
  -6  14  10        8.38      -17.24     18.60 o 
  -5  14  10      306.99      386.92     42.04 o 
  -4  14  10      475.09      600.89     55.25 o 
  -3  14  10      211.82      222.79     39.74 o 
  -2  14  10      214.41      218.68     51.85 o 
  -1  14  10      540.71      419.74    113.55 o 
   0  14  10      263.96      244.26     59.53 o 
   1  14  10       20.52       30.66     20.49 o 
   2  14  10      212.59      142.48     50.20 o 
   3  14  10      312.84      237.19     80.27 o 
   4  14  10      229.93      173.60     52.62 o 
  -4  15  10        0.52      -20.84     24.67 o 
  -3  15  10      445.36      505.12     48.81 o 
  -2  15  10       20.74        8.18     25.20 o 
  -1  15  10      105.78       81.75     35.54 o 
   0  15  10      612.19      564.12    154.34 o 
   1  15  10       35.92       10.84     34.65 o 
   2  15  10       26.14       10.20     31.10 o 
   3  15  10       80.72       52.09     39.23 o 
  -3  16  10        4.41        0.90     19.13 o 
  -2  16  10      574.79      663.72     58.99 o 
  -1  16  10      465.64      355.02     97.62 o 
   0  16  10        8.00       30.58     39.92 o 
   1  16  10      151.06       91.23     57.04 o 
 -10   1  11      176.03      222.22     87.83 o 
  -9   1  11      472.61      542.71     83.41 o 
  -8   1  11       85.95       83.86     11.75 o 
  -7   1  11      339.03      288.51     28.59 o 
  -6   1  11      638.75      683.49     27.76 o 
  -5   1  11      773.23      812.18     57.76 o 
  -4   1  11      430.15      427.77     28.00 o 
  -3   1  11      191.35      184.54     17.57 o 
  -2   1  11       62.38       78.37     17.94 o 
  -1   1  11      241.51      213.85     35.85 o 
   0   1  11     2097.99     2272.56     61.54 o 
   1   1  11      817.50      730.54     21.60 o 
   2   1  11      240.87      256.32     12.16 o 
   3   1  11      428.03      416.25     29.88 o 
   4   1  11     1445.69     1447.25     64.53 o 
   5   1  11        7.45       17.77     19.56 o 
   6   1  11       22.93       21.52     19.69 o 
   7   1  11       22.06       11.17     16.75 o 
   8   1  11       17.33       13.72     18.15 o 
 -10   2  11       48.32       20.88     77.76 o 
  -9   2  11      159.79      169.71     59.13 o 
  -8   2  11     1537.35     1543.59     35.66 o 
  -7   2  11      468.98      524.65     33.51 o 
  -6   2  11       24.40       18.87     12.59 o 
  -5   2  11      320.31      353.61     28.45 o 
  -4   2  11      770.32      737.64     38.27 o 
  -3   2  11     1097.39     1059.80     41.37 o 
  -2   2  11      992.69      935.67     32.83 o 
  -1   2  11     2014.76     1893.55     54.16 o 
   0   2  11       63.29       73.72     30.78 o 
   1   2  11     1949.67     2020.35     66.81 o 
   2   2  11     4682.86     4600.88    110.53 o 
   3   2  11     1019.06      998.86     55.58 o 
   4   2  11       15.42       -0.96     16.11 o 
   5   2  11      153.32      159.75     29.72 o 
   6   2  11       61.01       44.49     19.61 o 
   7   2  11      130.63      108.01     23.37 o 
   8   2  11       76.83       64.45     23.99 o 
 -10   3  11      348.65      339.35     82.29 o 
  -9   3  11      340.77      356.81     64.41 o 
  -8   3  11       45.09       43.74      8.85 o 
  -7   3  11      955.16      984.52     58.52 o 
  -6   3  11      248.83      308.19     48.25 o 
  -5   3  11       33.44       46.54     16.17 o 
  -4   3  11       42.97       47.42     17.61 o 
  -3   3  11       57.22       55.72     17.93 o 
  -2   3  11     1543.39     1535.72     58.45 o 
  -1   3  11      161.72      164.01     73.15 o 
   0   3  11       84.84       85.12     34.18 o 
   1   3  11       81.02       88.05     28.76 o 
   2   3  11      488.81      521.45     32.93 o 
   3   3  11      998.82      985.38     45.06 o 
   4   3  11     2625.48     2649.80     89.53 o 
   5   3  11       94.32      103.17     26.72 o 
   6   3  11      466.74      509.11     32.20 o 
   7   3  11      140.81      123.50     29.28 o 
   8   3  11       28.88       25.15     24.13 o 
 -10   4  11       37.31        3.87     35.65 o 
  -9   4  11       25.60        1.45     24.02 o 
  -8   4  11       76.58       36.69     23.87 o 
  -7   4  11      432.24      403.64     22.86 o 
  -6   4  11     3123.94     3252.32     88.03 o 
  -5   4  11     1056.30     1230.93     50.92 o 
  -4   4  11        0.08       11.71     16.63 o 
  -3   4  11       18.85       31.04     19.76 o 
  -2   4  11     1037.54      988.07     79.20 o 
  -1   4  11     1084.29     1068.42     72.66 o 
   0   4  11     1551.60     1653.91     91.05 o 
   1   4  11      142.71      140.28     38.52 o 
   2   4  11     1345.08     1247.94    116.18 o 
   3   4  11      675.08      706.04     51.31 o 
   4   4  11      268.81      294.79     31.36 o 
   5   4  11        2.12        9.27     13.63 o 
   6   4  11      522.48      455.24     51.03 o 
   7   4  11     1018.14     1060.08    124.25 o 
   8   4  11      555.37      490.68     62.62 o 
 -10   5  11       29.65       -3.63     46.81 o 
  -9   5  11       10.07        9.16     28.05 o 
  -8   5  11      180.62       90.68     88.97 o 
  -7   5  11      596.12      584.75     26.69 o 
  -6   5  11      176.80      155.01     21.84 o 
  -5   5  11     3051.34     3335.29    138.36 o 
  -4   5  11     5140.97     5261.76    165.33 o 
  -3   5  11      647.86      654.11     38.99 o 
  -2   5  11     4398.31     4722.55    238.61 o 
  -1   5  11     6389.11     6542.39    222.17 o 
   0   5  11     1539.26     1526.57     80.38 o 
   1   5  11       86.16       99.12     32.70 o 
   2   5  11      395.69      383.64     49.03 o 
   3   5  11      923.71      869.87     54.84 o 
   4   5  11      660.88      699.25     54.08 o 
   5   5  11      180.71      184.63     18.26 o 
   6   5  11     1148.65     1101.54     53.30 o 
   7   5  11      312.44      291.94     40.47 o 
   8   5  11       91.06       82.76     29.65 o 
  -9   6  11       75.41       20.25     24.77 o 
  -8   6  11        5.43        9.92     21.53 o 
  -7   6  11      697.07      733.14     32.87 o 
  -6   6  11     2839.19     3195.99    156.24 o 
  -5   6  11     1902.51     2132.82     74.09 o 
  -4   6  11      847.20      903.66     39.84 o 
  -3   6  11     9169.86    10252.98    332.82 o 
  -2   6  11      222.42      244.03     40.88 o 
  -1   6  11     1637.20     1600.53     80.88 o 
   0   6  11     4357.04     4517.31    154.67 o 
   1   6  11        1.70       33.54     26.37 o 
   2   6  11     2478.71     2537.27     99.44 o 
   3   6  11     1027.72     1021.75     66.59 o 
   4   6  11       69.09       54.44     16.31 o 
   5   6  11       50.84       38.70     12.87 o 
   6   6  11      346.81      330.28     38.30 o 
   7   6  11     1188.58     1300.06     67.60 o 
   8   6  11      775.36      686.18    110.66 o 
  -9   7  11      376.45      302.30    193.09 o 
  -8   7  11        6.97       10.61     19.27 o 
  -7   7  11      516.77      510.96     34.05 o 
  -6   7  11       15.95       26.11     22.08 o 
  -5   7  11      661.50      761.91     47.40 o 
  -4   7  11     2588.26     2882.82    137.57 o 
  -3   7  11     2139.87     2140.41    100.07 o 
  -2   7  11     8574.30     9587.71    416.43 o 
  -1   7  11     4610.23     4854.23    207.03 o 
   0   7  11       13.00       20.73     27.86 o 
   1   7  11      601.82      592.72     58.80 o 
   2   7  11       63.13       69.09     33.25 o 
   3   7  11     2510.71     2425.35     96.18 o 
   4   7  11     2047.82     1970.44     56.54 o 
   5   7  11       33.51       30.05     15.70 o 
   6   7  11      517.23      540.16     69.72 o 
   7   7  11      247.05      179.82     43.31 o 
  -9   8  11      233.37      177.04     69.18 o 
  -8   8  11      799.64      953.77     89.96 o 
  -7   8  11       15.57       26.43     13.11 o 
  -6   8  11      784.93      821.08     57.07 o 
  -5   8  11     1811.48     2028.56    118.11 o 
  -4   8  11       69.21       93.38     26.04 o 
  -3   8  11      404.51      528.42     32.99 o 
  -2   8  11      929.77     1058.33     40.72 o 
  -1   8  11     2529.02     2741.49    116.47 o 
   0   8  11     2247.39     2349.61    109.66 o 
   1   8  11      854.28      893.15     82.69 o 
   2   8  11     5423.54     5572.65    169.04 o 
   3   8  11     3051.88     3056.27    129.43 o 
   4   8  11        8.51       14.85     11.03 o 
   5   8  11      106.91       98.54     20.84 o 
   6   8  11      236.14      221.52     45.38 o 
   7   8  11     1063.24     1118.65     67.27 o 
  -8   9  11        2.78       13.91     23.37 o 
  -7   9  11     1110.99     1101.20     82.56 o 
  -6   9  11      639.34      675.96     60.12 o 
  -5   9  11       37.28       15.93     16.34 o 
  -4   9  11       60.07       54.19     22.58 o 
  -3   9  11      174.06      248.58     28.06 o 
  -2   9  11     1987.98     2206.46     79.46 o 
  -1   9  11      474.73      531.06     35.31 o 
   0   9  11      334.45      350.41     21.47 o 
   1   9  11      566.01      500.94    122.98 o 
   2   9  11      226.39      315.55     51.19 o 
   3   9  11     3689.73     3819.20    140.77 o 
   4   9  11     2488.77     2291.94    105.84 o 
   5   9  11        7.25       15.44     29.35 o 
   6   9  11      818.41      977.51     90.34 o 
   7   9  11      226.59      280.11     62.28 o 
  -8  10  11      673.46      590.99    352.57 o 
  -7  10  11       13.95        0.94     19.88 o 
  -6  10  11     1150.06     1336.37     99.09 o 
  -5  10  11     1498.12     1608.04     85.93 o 
  -4  10  11      127.55      148.88     25.56 o 
  -3  10  11      251.46      255.09     35.47 o 
  -2  10  11        7.03        3.37     17.07 o 
  -1  10  11     1465.02     1537.66     77.81 o 
   0  10  11      758.14      731.70     43.34 o 
   1  10  11      950.13      886.99     44.95 o 
   2  10  11     2370.70     2430.54     96.18 o 
   3  10  11     1014.05      934.55     38.11 o 
   4  10  11      117.20       58.32     35.44 o 
   5  10  11      381.05      258.41    118.33 o 
   6  10  11      246.46      199.14     55.55 o 
  -7  11  11      700.06      933.13     94.84 o 
  -6  11  11       37.71       32.33     22.34 o 
  -5  11  11      732.48      844.55     47.69 o 
  -4  11  11      765.61      870.21     54.13 o 
  -3  11  11        9.32        7.33     20.43 o 
  -2  11  11     1554.72     1691.68     99.97 o 
  -1  11  11     2334.99     2460.04    121.32 o 
   0  11  11        8.50       12.41      8.91 o 
   1  11  11      231.20      172.64     40.47 o 
   2  11  11      737.52      672.91     35.78 o 
   3  11  11     1817.72     1933.46    117.94 o 
   4  11  11      787.90      723.95    433.63 o 
   5  11  11      177.36      138.37     66.39 o 
   6  11  11      639.72      644.76    142.30 o 
  -7  12  11      181.93       53.24     44.55 o 
  -6  12  11     1400.17     1626.33     72.61 o 
  -5  12  11      588.16      638.55     47.47 o 
  -4  12  11      107.35      108.51     26.68 o 
  -3  12  11     1095.84     1219.59     57.70 o 
  -2  12  11      196.60      199.03     36.60 o 
  -1  12  11      442.71      484.44     48.69 o 
   0  12  11     1206.97     1211.09     48.78 o 
   1  12  11       61.49       44.31     18.29 o 
   2  12  11      752.04      818.76     85.49 o 
   3  12  11      200.83      179.68     55.36 o 
   4  12  11       62.94       14.51     35.25 o 
   5  12  11       85.92       30.41     47.29 o 
  -6  13  11        0.92      -11.29     20.92 o 
  -5  13  11      612.88      737.11     59.93 o 
  -4  13  11      453.65      491.85     55.91 o 
  -3  13  11       69.68       99.80     25.34 o 
  -2  13  11     1964.58     2264.63     99.27 o 
  -1  13  11     1183.16     1168.29    223.15 o 
   0  13  11       20.73       19.49     20.90 o 
   1  13  11      135.92      157.41     69.88 o 
   2  13  11        0.46        5.80     25.63 o 
   3  13  11      360.45      294.31    118.27 o 
   4  13  11      210.43      222.45     63.24 o 
  -5  14  11      124.39      102.81     32.63 o 
  -4  14  11       62.16       51.79     24.99 o 
  -3  14  11      356.35      382.74     59.65 o 
  -2  14  11       25.50       13.29     22.40 o 
  -1  14  11      641.64      683.72     86.17 o 
   0  14  11      604.75      604.48    125.18 o 
   1  14  11        1.13       -6.23     29.15 o 
   2  14  11      320.00      288.77     57.83 o 
   3  14  11      342.76      259.30     72.39 o 
  -4  15  11       66.28       86.49     30.60 o 
  -3  15  11      129.88      125.00     33.64 o 
  -2  15  11      262.24      294.68     47.38 o 
  -1  15  11       79.35       85.90     45.02 o 
   0  15  11      178.87      121.30     56.69 o 
   1  15  11      183.67       69.33     46.97 o 
   2  15  11        1.39       15.59     31.95 o 
 -10   0  12     1525.90     1457.72    204.29 o 
  -9   0  12      555.22      626.05    208.25 o 
  -8   0  12      593.96      563.08     41.96 o 
  -7   0  12     3938.09     4406.16    285.51 o 
  -6   0  12     1422.17     1669.28    154.87 o 
  -5   0  12       24.79       68.01     30.32 o 
  -4   0  12     2132.18     2029.34    155.24 o 
  -3   0  12      858.35      854.26     74.47 o 
  -2   0  12     8205.87     7836.94    256.98 o 
  -1   0  12     1606.22     1706.82    130.48 o 
   0   0  12     1665.58     1648.83    220.11 o 
   1   0  12      219.46      138.27     21.09 o 
   2   0  12     1624.80     1503.81    206.27 o 
   3   0  12     1661.12     1605.36     77.98 o 
   4   0  12     2915.41     2951.62    119.28 o 
   5   0  12     1085.03     1045.18    222.74 o 
   6   0  12     3312.26     3400.47    401.99 o 
   7   0  12     1264.60     1335.14    271.51 o 
   8   0  12       29.03       20.43     37.96 o 
 -10   1  12       28.06       55.77     64.77 o 
  -9   1  12      701.09      686.01     92.73 o 
  -8   1  12     1387.28     1522.65     45.19 o 
  -7   1  12      422.70      440.38     22.96 o 
  -6   1  12     3796.51     4072.68    225.56 o 
  -5   1  12     3580.57     3619.76    189.28 o 
  -4   1  12       32.67       24.13     15.06 o 
  -3   1  12     2088.78     1996.44     62.77 o 
  -2   1  12       44.96       56.06     17.45 o 
  -1   1  12     2117.14     1915.06     63.54 o 
   0   1  12      360.10      357.71     15.37 o 
   1   1  12     5309.04     5197.46    128.25 o 
   2   1  12     8255.36     7492.90    193.36 o 
   3   1  12     4359.11     4209.73    134.44 o 
   4   1  12      374.32      407.68     34.62 o 
   5   1  12      174.02      228.15     41.78 o 
   6   1  12      787.72      857.60     77.02 o 
   7   1  12     1924.08     2071.18    129.79 o 
   8   1  12      365.63      392.44     55.89 o 
 -10   2  12      495.85      342.47    237.90 o 
  -9   2  12      187.76       92.36     92.26 o 
  -8   2  12      117.12      108.40     16.65 o 
  -7   2  12     2025.52     2044.66     89.59 o 
  -6   2  12       23.33       33.56     14.47 o 
  -5   2  12     1350.77     1384.55     62.14 o 
  -4   2  12     1800.45     1745.62     57.64 o 
  -3   2  12     3263.39     3115.89    110.93 o 
  -2   2  12    10688.08    10143.30    216.35 o 
  -1   2  12     5087.89     5071.11    171.94 o 
   0   2  12      133.50      151.30     47.72 o 
   1   2  12     1413.96     1520.16     65.26 o 
   2   2  12     1283.16     1227.95     71.62 o 
   3   2  12     2517.82     2453.58     79.67 o 
   4   2  12      832.43      800.63     65.15 o 
   5   2  12     1048.74     1125.37     61.80 o 
   6   2  12     2115.27     2237.69    103.47 o 
   7   2  12      707.96      835.35     85.90 o 
   8   2  12       69.47       46.83     31.73 o 
 -10   3  12      232.90       96.48    106.76 o 
  -9   3  12        3.78        3.90     37.21 o 
  -8   3  12       27.92       31.03     10.37 o 
  -7   3  12      528.66      568.19     32.37 o 
  -6   3  12     3069.71     3040.35     75.23 o 
  -5   3  12       52.47       46.87     18.72 o 
  -4   3  12     2496.12     2636.80     95.50 o 
  -3   3  12     4952.66     4847.92    208.08 o 
  -2   3  12      166.38      151.11     21.84 o 
  -1   3  12     3934.04     3839.64    243.65 o 
   0   3  12     3297.22     3309.05    181.65 o 
   1   3  12      975.32      932.90     68.70 o 
   2   3  12     4596.16     4660.03    128.88 o 
   3   3  12     3254.73     3366.28    122.85 o 
   4   3  12      486.87      429.66     55.53 o 
   5   3  12      158.21      129.66     29.73 o 
   6   3  12      698.84      717.00     62.27 o 
   7   3  12     1308.52     1455.07    114.45 o 
   8   3  12      402.47      323.89    113.78 o 
 -10   4  12      129.74        0.00     42.18 o 
  -9   4  12      185.97      106.54     46.42 o 
  -8   4  12       27.90       36.78     32.24 o 
  -7   4  12      279.63      214.52     28.16 o 
  -6   4  12       64.73      104.01     17.52 o 
  -5   4  12     1149.10     1201.57     56.97 o 
  -4   4  12      370.59      400.79     37.37 o 
  -3   4  12     5231.59     5447.10    237.60 o 
  -2   4  12     6282.94     6540.27    334.03 o 
  -1   4  12     5991.76     5716.40    311.66 o 
   0   4  12       40.33       52.69     33.50 o 
   1   4  12     1904.01     2108.99    153.20 o 
   2   4  12       17.81       28.92     23.42 o 
   3   4  12     1416.19     1467.21     69.37 o 
   4   4  12       80.67       84.35     30.00 o 
   5   4  12      441.02      364.88     46.11 o 
   6   4  12     1047.63     1023.38     87.41 o 
   7   4  12      160.42      118.69     43.95 o 
   8   4  12      100.32       50.08     47.45 o 
  -9   5  12       78.75       75.70     29.69 o 
  -8   5  12      129.78      112.69     78.42 o 
  -7   5  12       72.76       65.94     15.06 o 
  -6   5  12     1404.03     1405.13     54.21 o 
  -5   5  12      312.52      307.15     34.87 o 
  -4   5  12       48.78       61.09     28.08 o 
  -3   5  12      658.34      726.23     37.87 o 
  -2   5  12      502.50      497.98     49.76 o 
  -1   5  12       79.67       85.62     43.86 o 
   0   5  12     1435.76     1420.01    110.71 o 
   1   5  12     1532.16     1568.92     90.77 o 
   2   5  12     3804.10     3892.03    127.04 o 
   3   5  12     1642.45     1720.07     76.88 o 
   4   5  12       15.33       13.75     17.22 o 
   5   5  12        3.23       17.61     22.90 o 
   6   5  12      574.47      557.39     90.43 o 
   7   5  12      893.37      948.23     66.35 o 
  -9   6  12      251.62      153.67     69.40 o 
  -8   6  12      105.18       97.03     71.83 o 
  -7   6  12      919.03      948.92     44.46 o 
  -6   6  12      583.66      574.28     57.87 o 
  -5   6  12       42.35       73.26     24.41 o 
  -4   6  12      296.15      324.56     35.15 o 
  -3   6  12      191.55      212.35     35.41 o 
  -2   6  12       79.59       61.68     31.87 o 
  -1   6  12       40.34       67.79     41.35 o 
   0   6  12      605.13      652.31     69.25 o 
   1   6  12      420.89      463.67     64.72 o 
   2   6  12      219.45      264.11     44.66 o 
   3   6  12     1899.81     1969.68     98.66 o 
   4   6  12      373.48      366.19     39.04 o 
   5   6  12      160.52      118.47     33.38 o 
   6   6  12      575.29      604.06     92.01 o 
   7   6  12       86.40       66.05     35.43 o 
  -9   7  12      338.36      190.36    165.41 o 
  -8   7  12      542.16      683.68     86.51 o 
  -7   7  12        2.23       -4.45     11.89 o 
  -6   7  12      366.27      377.75     34.71 o 
  -5   7  12     1232.89     1291.83     95.88 o 
  -4   7  12      399.40      332.58     30.40 o 
  -3   7  12      438.29      446.06     45.20 o 
  -2   7  12      120.45       87.10     31.12 o 
  -1   7  12      588.88      655.17     67.56 o 
   0   7  12      144.56      186.70     47.06 o 
   1   7  12     1760.54     1759.16    114.71 o 
   2   7  12      884.17      928.48     63.49 o 
   3   7  12      319.46      311.03     43.08 o 
   4   7  12      170.15      207.38     47.53 o 
   5   7  12      177.28      153.53     36.84 o 
   6   7  12        2.50        4.89     26.35 o 
   7   7  12      188.59      141.51     34.26 o 
  -8   8  12       94.85       61.62     29.67 o 
  -7   8  12      473.69      443.59     41.28 o 
  -6   8  12      187.69      180.26     28.71 o 
  -5   8  12       28.00       33.40     16.81 o 
  -4   8  12      184.76      225.36     32.18 o 
  -3   8  12       35.50       67.96     31.48 o 
  -2   8  12      482.95      416.96     45.37 o 
  -1   8  12      106.40       86.29     38.24 o 
   0   8  12       77.90       84.90     46.42 o 
   1   8  12       15.06       -5.01     38.39 o 
   2   8  12      454.29      416.45     95.88 o 
   3   8  12      545.46      595.61    124.64 o 
   4   8  12      125.97      131.83     38.24 o 
   5   8  12       98.54      109.70     40.71 o 
   6   8  12      138.14      135.72     38.30 o 
  -8   9  12        0.89        3.61     46.83 o 
  -7   9  12       27.96       -7.49     13.04 o 
  -6   9  12      241.05      202.17     33.19 o 
  -5   9  12        0.88       12.55     17.54 o 
  -4   9  12       37.70       34.71     21.05 o 
  -3   9  12      413.75      445.68     46.75 o 
  -2   9  12      201.22      232.74     48.55 o 
  -1   9  12       33.38       32.33     29.84 o 
   0   9  12       14.97        7.87     26.89 o 
   1   9  12        6.33       -4.75     24.80 o 
   2   9  12       85.95       32.80     31.14 o 
   3   9  12       14.94       23.69     30.04 o 
   4   9  12       58.46       28.91     28.51 o 
   5   9  12        6.69        0.91     24.15 o 
   6   9  12       73.19       78.02     34.25 o 
  -8  10  12        6.67        0.56     32.16 o 
  -7  10  12      225.03       42.42     51.28 o 
  -6  10  12      195.22      186.63     39.72 o 
  -5  10  12      240.00      167.13     66.58 o 
  -4  10  12       41.91       67.50     21.48 o 
  -3  10  12       61.73       58.78     25.24 o 
  -2  10  12       92.22       95.89     26.20 o 
  -1  10  12      332.51      344.59     28.10 o 
   0  10  12      202.47      143.11     51.74 o 
   1  10  12        7.88      -10.97     28.00 o 
   2  10  12       31.51       32.54     28.86 o 
   3  10  12      163.16      158.85     46.00 o 
   4  10  12       43.17        1.12     21.01 o 
   5  10  12        5.03        5.05     21.62 o 
   6  10  12        6.59       27.32     32.12 o 
  -7  11  12        1.22       22.12     39.58 o 
  -6  11  12      106.59       96.93     28.85 o 
  -5  11  12      413.98      466.55     88.83 o 
  -4  11  12       94.26      131.17     32.23 o 
  -3  11  12       45.25       42.20     19.83 o 
  -2  11  12       20.00        4.25     16.41 o 
  -1  11  12      116.64      119.09     18.78 o 
   0  11  12      191.32      214.39     41.60 o 
   1  11  12      326.86      310.30     72.25 o 
   2  11  12      254.81      181.17    104.55 o 
   3  11  12        7.29       -2.45     26.53 o 
   4  11  12       27.35       39.17     51.97 o 
   5  11  12       70.10       13.65     40.12 o 
  -6  12  12       15.94       23.98     22.10 o 
  -5  12  12       61.69       49.09     25.48 o 
  -4  12  12      139.48      108.03     29.25 o 
  -3  12  12        0.51      -18.36     20.53 o 
  -2  12  12      149.55      188.96     39.38 o 
  -1  12  12      139.96      158.75     24.84 o 
   0  12  12       49.61       27.58     31.35 o 
   1  12  12       65.67       -1.25     33.08 o 
   2  12  12       18.01       -0.46     21.12 o 
   3  12  12       25.64        9.62     30.72 o 
   4  12  12        8.06       -5.51     25.06 o 
  -5  13  12        5.97        7.22     23.00 o 
  -4  13  12      137.30      126.01     33.75 o 
  -3  13  12      442.88      521.82     53.29 o 
  -2  13  12      108.86      125.32     24.55 o 
  -1  13  12       65.67       44.41     38.75 o 
   0  13  12      131.43       59.68     65.95 o 
   1  13  12        1.87        3.02     32.02 o 
   2  13  12       31.32      -26.93     38.27 o 
   3  13  12       50.50       35.25     40.84 o 
  -4  14  12        8.91        3.29     17.21 o 
  -3  14  12      193.23      232.42     40.53 o 
  -2  14  12      903.00     1118.24     96.11 o 
  -1  14  12      470.43      232.92    135.64 o 
   0  14  12        1.98       24.57     37.07 o 
   1  14  12      109.93       56.75     45.14 o 
   2  14  12       41.60       16.19     33.83 o 
  -2  15  12        5.04       34.65     48.57 o 
  -1  15  12      310.43      178.39    100.26 o 
   0  15  12      213.99       82.90     56.63 o 
  -9   1  13       65.61       -1.40     28.41 o 
  -8   1  13      283.73       -0.66     25.16 o 
  -7   1  13      907.29      950.02     41.91 o 
  -6   1  13      105.06      117.53     17.27 o 
  -5   1  13      246.74      233.46     24.96 o 
  -4   1  13      243.89      269.18     23.64 o 
  -3   1  13      911.76      891.22     42.06 o 
  -2   1  13        2.11       11.98     10.24 o 
  -1   1  13        0.28       23.42     11.43 o 
   0   1  13       20.66       16.68     27.04 o 
   1   1  13      124.56      118.58     23.48 o 
   2   1  13      627.38      595.62     42.92 o 
   3   1  13      370.10      330.64     26.56 o 
   4   1  13       12.13       10.93     18.49 o 
   5   1  13      187.09      200.20     32.86 o 
   6   1  13      157.78      182.33     49.42 o 
   7   1  13       44.28       83.82     39.73 o 
  -9   2  13      189.31       -1.45     28.85 o 
  -8   2  13      190.71      126.90     35.94 o 
  -7   2  13      481.58      607.27     36.83 o 
  -6   2  13     1827.05     1936.66     84.27 o 
  -5   2  13     1631.67     1727.01     81.76 o 
  -4   2  13        2.45       36.55     17.64 o 
  -3   2  13       30.11       52.21     19.66 o 
  -2   2  13      920.47      913.36     48.51 o 
  -1   2  13      269.15      274.69     73.26 o 
   0   2  13      330.61      333.27     53.82 o 
   1   2  13      965.85      963.19     42.97 o 
   2   2  13      391.96      334.94     29.78 o 
   3   2  13        9.39       16.18     14.75 o 
   4   2  13      307.92      302.13     35.18 o 
   5   2  13      199.16      188.94     39.91 o 
   6   2  13       41.87       35.28     29.60 o 
   7   2  13      174.56      180.44     55.79 o 
  -9   3  13        3.93       21.61     47.56 o 
  -8   3  13      343.05      253.17    105.77 o 
  -7   3  13      876.58     1031.76     44.51 o 
  -6   3  13       40.83       56.32     17.48 o 
  -5   3  13      349.18      362.27     30.64 o 
  -4   3  13      252.11      298.80     28.55 o 
  -3   3  13        1.30       29.52     20.94 o 
  -2   3  13      466.18      451.73     30.48 o 
  -1   3  13      560.14      521.24     71.44 o 
   0   3  13       98.13       76.11     37.11 o 
   1   3  13      136.25      128.73     25.79 o 
   2   3  13      358.78      302.62     42.84 o 
   3   3  13        8.55       -1.79     16.55 o 
   4   3  13       11.90        8.83     16.35 o 
   5   3  13      728.48      779.65     68.69 o 
   6   3  13      585.12      617.63     75.93 o 
   7   3  13      116.44       77.76     43.96 o 
  -9   4  13       26.48       28.50     19.02 o 
  -8   4  13       71.03       41.33     27.45 o 
  -7   4  13      112.68      128.42     19.55 o 
  -6   4  13      407.23      548.41     39.71 o 
  -5   4  13       22.36       22.35     23.67 o 
  -4   4  13     2652.97     2725.49     96.34 o 
  -3   4  13      385.81      434.82     52.84 o 
  -2   4  13      293.28      315.50     17.76 o 
  -1   4  13       84.40       59.16     62.11 o 
   0   4  13       70.50       68.44     50.30 o 
   1   4  13      594.48      573.23    112.65 o 
   2   4  13     1850.19     1861.11     83.94 o 
   3   4  13     1308.65     1288.80     68.52 o 
   4   4  13       82.35       47.18     23.25 o 
   5   4  13        1.39       40.49     31.43 o 
   6   4  13      238.19      267.42     41.04 o 
   7   4  13      343.47      300.92     71.03 o 
  -9   5  13      221.34      156.63     78.65 o 
  -8   5  13        4.02      -12.65     24.77 o 
  -7   5  13       18.76       32.86     17.70 o 
  -6   5  13       13.86        7.19     13.40 o 
  -5   5  13      159.42      151.64     25.48 o 
  -4   5  13       15.56       13.35     18.21 o 
  -3   5  13     4526.54     4981.69    280.43 o 
  -2   5  13     4995.76     4779.08    231.56 o 
  -1   5  13      767.35      777.52     89.20 o 
   0   5  13      698.87      860.95     86.12 o 
   1   5  13     2043.69     2277.32    135.26 o 
   2   5  13       36.69       42.68     22.85 o 
   3   5  13      272.75      319.74     40.89 o 
   4   5  13        1.36       12.77     18.39 o 
   5   5  13      524.97      484.98     61.68 o 
   6   5  13      671.24      637.70    126.57 o 
   7   5  13      128.83      109.35     35.03 o 
  -9   6  13       23.94        7.54     28.06 o 
  -8   6  13      128.69       52.66     57.99 o 
  -7   6  13       67.32       44.78     18.17 o 
  -6   6  13      159.58      132.36     27.74 o 
  -5   6  13       32.46       41.01     21.18 o 
  -4   6  13     1103.97     1287.06    102.99 o 
  -3   6  13     2166.54     2228.80    139.20 o 
  -2   6  13      859.86      872.67     76.44 o 
  -1   6  13     3667.15     3894.43    214.60 o 
   0   6  13      326.53      376.91     62.10 o 
   1   6  13     1880.62     2089.71    155.78 o 
   2   6  13     3895.34     3986.91    134.49 o 
   3   6  13     1701.96     1951.42     98.29 o 
   4   6  13      117.80      117.80     39.80 o 
   5   6  13       21.71       12.14     19.88 o 
   6   6  13       21.84       32.86     28.39 o 
   7   6  13      321.80      262.98     67.33 o 
  -8   7  13      325.33      281.10    187.82 o 
  -7   7  13      860.23      857.57     60.50 o 
  -6   7  13      127.68      120.92     28.56 o 
  -5   7  13       42.60       53.14     24.82 o 
  -4   7  13       44.99       28.21     25.83 o 
  -3   7  13     1412.92     1594.98    110.95 o 
  -2   7  13     4536.41     4862.06    192.28 o 
  -1   7  13      184.69      215.68     49.86 o 
   0   7  13     2661.75     2833.18    146.89 o 
   1   7  13      976.43     1086.87    100.11 o 
   2   7  13        1.47       27.50     29.47 o 
   3   7  13     1288.09     1328.84     77.00 o 
   4   7  13        1.31       -5.62     19.90 o 
   5   7  13      748.54      883.83     73.75 o 
   6   7  13     1193.26     1351.21     84.05 o 
  -8   8  13      189.46       43.96     52.06 o 
  -7   8  13      364.15      369.30     36.22 o 
  -6   8  13     1585.59     1696.76    153.58 o 
  -5   8  13     1066.72     1015.31    113.35 o 
  -4   8  13      344.72      440.33     68.68 o 
  -3   8  13     1002.11     1112.39     75.18 o 
  -2   8  13       94.57      155.80     51.71 o 
  -1   8  13       58.44       97.85     41.62 o 
   0   8  13       34.32        0.94     27.86 o 
   1   8  13     2721.13     2787.74    143.12 o 
   2   8  13     2844.96     3052.38    157.54 o 
   3   8  13      452.59      370.11     93.86 o 
   4   8  13      309.16      287.02     70.81 o 
   5   8  13      258.74      238.09     48.31 o 
   6   8  13       75.98       49.59     32.56 o 
  -8   9  13      896.31      939.15     85.24 o 
  -7   9  13     1244.14     1253.18    103.68 o 
  -6   9  13      114.50       39.57     36.99 o 
  -5   9  13      620.84      533.37    181.68 o 
  -4   9  13      853.58      911.85     79.71 o 
  -3   9  13      192.26      203.47     37.77 o 
  -2   9  13      911.79      980.81     84.47 o 
  -1   9  13      752.53      833.84     74.76 o 
   0   9  13      170.70      110.14     50.15 o 
   1   9  13       71.04       91.29     44.65 o 
   2   9  13      199.38      207.55     47.19 o 
   3   9  13      730.12      770.63     76.95 o 
   4   9  13       13.40       11.92     24.41 o 
   5   9  13     1206.53     1352.75    101.67 o 
  -7  10  13      367.42      197.82    160.80 o 
  -6  10  13     1310.96     1552.79    166.24 o 
  -5  10  13      211.44      158.39     70.58 o 
  -4  10  13      561.81      632.01     54.07 o 
  -3  10  13     1408.54     1559.08     93.04 o 
  -2  10  13      309.52      345.57     49.76 o 
  -1  10  13      192.90      128.08     63.41 o 
   0  10  13       21.33       -0.10     25.11 o 
   1  10  13     1064.47     1032.82     93.09 o 
   2  10  13     1382.18     1492.26    118.12 o 
   3  10  13      145.40       44.39     48.82 o 
   4  10  13      117.75       68.35     61.78 o 
   5  10  13       76.08       62.85     42.00 o 
  -6  11  13        6.27       -0.12     14.78 o 
  -5  11  13      860.54      943.34     63.83 o 
  -4  11  13       42.46       21.65     30.52 o 
  -3  11  13      852.08      803.07     79.17 o 
  -2  11  13     1717.53     1704.27    141.64 o 
  -1  11  13      714.10      731.91     72.14 o 
   0  11  13      226.88      164.51     72.75 o 
   1  11  13      607.75      350.17    153.68 o 
   2  11  13        9.20       10.90     26.96 o 
   3  11  13      373.41      186.58    123.19 o 
   4  11  13        7.29      -27.32     34.58 o 
  -6  12  13      342.74      341.80     74.00 o 
  -5  12  13        1.25       -3.51     20.36 o 
  -4  12  13      747.98     1012.27     59.45 o 
  -3  12  13      596.56      752.31     70.27 o 
  -2  12  13       19.65        2.15     29.68 o 
  -1  12  13      750.88      856.21     95.89 o 
   0  12  13      179.31       48.10     67.88 o 
   1  12  13      410.49      233.47    203.63 o 
   2  12  13     1315.53     1538.55    133.48 o 
   3  12  13      204.12      191.59     68.85 o 
   4  12  13       49.13      -34.27     60.63 o 
  -5  13  13       74.13      118.07     35.71 o 
  -4  13  13        2.42       -0.65     18.41 o 
  -3  13  13      551.22      741.87     78.03 o 
  -2  13  13      907.50      974.62     91.56 o 
  -1  13  13       65.07       68.72     87.72 o 
   0  13  13      560.84      468.33    161.44 o 
   1  13  13      368.55      383.89     92.64 o 
   2  13  13        0.45      -29.59     39.68 o 
  -3  14  13       55.02       68.39     37.31 o 
  -2  14  13       28.44       41.49     84.83 o 
  -1  14  13      245.80      179.22     74.66 o 
   0  14  13        8.41       13.99     35.20 o 
   1  14  13      527.40      390.55    158.34 o 
  -9   0  14      125.18      -11.86     84.35 o 
  -8   0  14     2025.83     2070.56     72.43 o 
  -7   0  14     2136.80     2386.03    186.81 o 
  -6   0  14      143.05      143.06     33.38 o 
  -5   0  14     1894.40     2169.40    159.67 o 
  -4   0  14      270.44      332.94     47.21 o 
  -3   0  14       93.20      124.01     44.14 o 
  -2   0  14     6524.40     6972.47    376.98 o 
  -1   0  14      466.40      475.82     83.63 o 
   0   0  14     2934.24     2986.47     85.01 o 
   1   0  14      949.01      886.19     36.90 o 
   2   0  14       20.01        8.58     14.50 o 
   3   0  14      432.85      387.49     25.04 o 
   4   0  14      368.78      317.64    101.49 o 
   5   0  14     2204.44     2256.43    231.97 o 
   6   0  14     2206.30     2470.31    212.35 o 
   7   0  14      168.86      190.72     81.05 o 
  -9   1  14      307.92        5.43     42.70 o 
  -8   1  14      187.52      102.45     30.06 o 
  -7   1  14     1411.56     1473.06     55.11 o 
  -6   1  14     1729.47     1941.82    114.31 o 
  -5   1  14      304.61      299.45     28.49 o 
  -4   1  14     4912.54     5033.70    156.47 o 
  -3   1  14     2900.11     2986.14    115.24 o 
  -2   1  14      673.20      627.28     51.77 o 
  -1   1  14     1146.83     1098.55     62.59 o 
   0   1  14       67.70       68.69     36.80 o 
   1   1  14     3932.25     3858.44     99.21 o 
   2   1  14     2818.90     2631.98    113.79 o 
   3   1  14      102.83      105.48     27.11 o 
   4   1  14      558.55      551.89     52.32 o 
   5   1  14      428.20      505.06     83.01 o 
   6   1  14       79.25       83.24     64.67 o 
   7   1  14      583.18      694.68     81.07 o 
  -9   2  14       50.55        1.28     29.78 o 
  -8   2  14      602.50      666.96     73.09 o 
  -7   2  14      869.28      930.90     43.07 o 
  -6   2  14        5.22        2.80     12.13 o 
  -5   2  14      812.44      863.00     43.66 o 
  -4   2  14       36.64       34.56     18.21 o 
  -3   2  14     2809.90     2638.20     82.34 o 
  -2   2  14     3519.92     3436.72    109.77 o 
  -1   2  14      130.91      120.66     42.38 o 
   0   2  14     3849.82     4062.38    157.04 o 
   1   2  14     2015.24     2002.57     81.95 o 
   2   2  14        2.59      -20.09     20.09 o 
   3   2  14      745.02      789.02     54.28 o 
   4   2  14      275.14      262.69     45.53 o 
   5   2  14     2650.74     2716.43    109.08 o 
   6   2  14     1550.42     1693.25     87.73 o 
   7   2  14       60.28       56.45     39.85 o 
  -9   3  14      251.99       -4.93     38.39 o 
  -8   3  14      341.36      161.98    113.05 o 
  -7   3  14        2.84       15.09     11.61 o 
  -6   3  14      315.96      346.62     26.90 o 
  -5   3  14        4.71        3.84     11.63 o 
  -4   3  14     2512.58     2389.59     99.40 o 
  -3   3  14      673.74      562.81     63.74 o 
  -2   3  14      447.79      454.63     33.32 o 
  -1   3  14     2197.26     2259.72    142.41 o 
   0   3  14       21.41       22.32     32.29 o 
   1   3  14     3506.06     3819.30    128.14 o 
   2   3  14     4470.80     4712.03    139.39 o 
   3   3  14      372.51      369.95     47.86 o 
   4   3  14      629.91      647.89     45.33 o 
   5   3  14      141.53      157.42     41.13 o 
   6   3  14       65.61       29.86     29.63 o 
   7   3  14      219.66      226.35     54.93 o 
  -9   4  14      308.87       -1.22     30.02 o 
  -8   4  14      208.61      109.77     43.95 o 
  -7   4  14      445.12      448.36     39.54 o 
  -6   4  14      209.16      228.29     27.72 o 
  -5   4  14       88.85      106.21     28.13 o 
  -4   4  14       16.87       40.80     24.22 o 
  -3   4  14     2220.30     2102.18    104.08 o 
  -2   4  14      878.57      844.36     97.38 o 
  -1   4  14       56.51       37.20     60.91 o 
   0   4  14     2629.96     2721.09    148.18 o 
   1   4  14     1503.34     1616.05     72.37 o 
   2   4  14      122.96      108.67     29.24 o 
   3   4  14     1211.75     1341.60    102.78 o 
   4   4  14       80.96       87.57     27.53 o 
   5   4  14     1109.54     1130.39     87.20 o 
   6   4  14      914.06      966.64     69.36 o 
  -9   5  14      384.31      450.11     84.46 o 
  -8   5  14      274.12      228.82    139.71 o 
  -7   5  14       99.69       77.97     18.25 o 
  -6   5  14      410.76      408.35     39.13 o 
  -5   5  14       89.75      120.20     30.72 o 
  -4   5  14      937.03      981.80     51.97 o 
  -3   5  14      907.30      989.23     53.60 o 
  -2   5  14        2.20       -3.55     33.53 o 
  -1   5  14       24.68       71.76     49.48 o 
   0   5  14       55.93       28.77     35.89 o 
   1   5  14      979.97     1030.67     86.66 o 
   2   5  14     2123.03     2432.47    111.11 o 
   3   5  14       15.99      -20.01     24.08 o 
   4   5  14      432.14      451.50     56.95 o 
   5   5  14      102.63      108.84     36.78 o 
   6   5  14       17.85        2.05     21.71 o 
  -8   6  14      570.08      416.67    242.51 o 
  -7   6  14      672.03      684.21     56.17 o 
  -6   6  14        2.87        2.38     19.25 o 
  -5   6  14      513.63      593.45     77.27 o 
  -4   6  14      467.65      526.73     48.92 o 
  -3   6  14      119.89      113.12     49.14 o 
  -2   6  14      743.72      581.25    204.72 o 
  -1   6  14      120.32       84.49     36.68 o 
   0   6  14       63.26       43.76     39.32 o 
   1   6  14       34.86      -23.63     43.34 o 
   2   6  14        0.75      -22.42     22.42 o 
   3   6  14      671.30      688.45     53.34 o 
   4   6  14      110.71      112.11     39.18 o 
   5   6  14      678.58      790.43     59.23 o 
   6   6  14      426.22      379.58     87.70 o 
  -8   7  14       12.39       21.09     46.77 o 
  -7   7  14      461.79      438.81     38.07 o 
  -6   7  14      751.10      770.10     51.00 o 
  -5   7  14      105.21      128.67     27.74 o 
  -4   7  14      352.73      356.22     61.95 o 
  -3   7  14      795.06      824.54     68.01 o 
  -2   7  14      434.39      438.84     76.52 o 
  -1   7  14      221.84      221.41     54.69 o 
   0   7  14        7.24      -14.23     37.26 o 
   1   7  14      658.58      562.07     83.40 o 
   2   7  14      213.51      145.77     61.45 o 
   3   7  14      238.18      189.95     56.53 o 
   4   7  14       36.49        7.36     22.63 o 
   5   7  14       42.47       11.59     27.66 o 
   6   7  14       80.41       73.30     36.85 o 
  -8   8  14       89.41      105.31     47.83 o 
  -7   8  14       18.17       -0.14     23.89 o 
  -6   8  14       60.87       89.17     44.63 o 
  -5   8  14      422.11      349.12    218.13 o 
  -4   8  14      136.81       76.19     55.67 o 
  -3   8  14       96.18       76.14     37.91 o 
  -2   8  14      360.43      393.93     62.41 o 
  -1   8  14      157.72      191.99     47.94 o 
   0   8  14      426.57      260.96    110.91 o 
   1   8  14        8.56       34.50     35.71 o 
   2   8  14       13.21      -25.31     31.01 o 
   3   8  14        0.89      -28.56     28.56 o 
   4   8  14       24.91       40.73     30.17 o 
   5   8  14      267.41      241.21     47.02 o 
  -7   9  14        1.79       18.45     40.86 o 
  -6   9  14        5.11       13.28     23.89 o 
  -5   9  14       43.31       19.25     27.87 o 
  -4   9  14      149.32      148.29     41.41 o 
  -3   9  14       15.45       21.64     35.21 o 
  -2   9  14       13.57       20.65     28.16 o 
  -1   9  14      382.07      330.23     86.02 o 
   0   9  14       77.61      100.62     53.96 o 
   1   9  14        0.32      -19.05     33.13 o 
   2   9  14       80.38       84.75     48.02 o 
   3   9  14        0.49      -12.59     29.90 o 
   4   9  14       26.29       10.79     34.65 o 
   5   9  14        1.37        3.23     25.01 o 
  -7  10  14       12.62      -21.09     47.45 o 
  -6  10  14       16.70       -5.31     20.86 o 
  -5  10  14       84.64       56.34     30.53 o 
  -4  10  14      261.76      290.41     53.93 o 
  -3  10  14      103.70       71.61     39.80 o 
  -2  10  14       66.65      104.46     49.85 o 
  -1  10  14       48.49       19.55     30.90 o 
   0  10  14       68.44       66.50     40.69 o 
   1  10  14       23.64       30.18     43.17 o 
   2  10  14       48.03       16.62     35.30 o 
   3  10  14        0.20      -12.21     26.07 o 
   4  10  14       58.40       39.75     56.67 o 
  -6  11  14      111.98      100.50     45.30 o 
  -5  11  14        0.23       -0.39     22.18 o 
  -4  11  14      130.61      174.80     42.79 o 
  -3  11  14      407.27      518.92     73.89 o 
  -2  11  14      133.11      240.87     60.82 o 
  -1  11  14       34.74       26.63     41.46 o 
   0  11  14        0.02       -2.91     41.89 o 
   1  11  14        7.11       16.70     42.39 o 
   2  11  14       15.20       35.08     45.33 o 
   3  11  14       10.62       -2.46     23.81 o 
  -5  12  14       69.28       51.44     40.16 o 
  -4  12  14        0.22      -22.44     37.57 o 
  -3  12  14       89.42       81.46     41.52 o 
  -2  12  14      276.58      301.42     69.50 o 
  -1  12  14       69.24       75.13    133.12 o 
   0  12  14       43.65        2.99     54.04 o 
   1  12  14      112.76      119.51     67.56 o 
   2  12  14       64.97       30.05     57.08 o 
   3  12  14       27.78        5.51     35.38 o 
  -4  13  14       90.64       83.02     63.46 o 
  -3  13  14       47.81       43.91     35.25 o 
  -2  13  14       10.54      -22.56     55.02 o 
  -1  13  14      327.64      295.44     75.37 o 
   0  13  14       11.81       11.90     36.48 o 
   1  13  14       77.04       48.52     48.40 o 
  -9   1  15       62.37        1.15     33.91 o 
  -8   1  15        2.67       -0.82     11.52 o 
  -7   1  15        3.76        0.27      9.74 o 
  -6   1  15      258.99      316.03     36.99 o 
  -5   1  15      886.81      896.32     48.93 o 
  -4   1  15        2.45       13.19     17.16 o 
  -3   1  15       28.73       45.21     15.55 o 
  -2   1  15      483.07      530.62     35.38 o 
  -1   1  15      164.65      219.05     45.13 o 
   0   1  15       16.57        7.23     11.22 o 
   1   1  15       46.94       66.93     26.36 o 
   2   1  15       19.06       35.97     12.21 o 
   3   1  15        9.47       -7.55     17.17 o 
   4   1  15      200.46      189.99     39.17 o 
   5   1  15      204.94      257.55     83.83 o 
   6   1  15        8.63       -5.18     30.16 o 
  -9   2  15        9.13        4.25     38.39 o 
  -8   2  15       89.66       44.38     26.86 o 
  -7   2  15      318.60      347.28     46.57 o 
  -6   2  15       97.05       98.64     19.89 o 
  -5   2  15       33.06       60.76     18.74 o 
  -4   2  15     2779.80     2926.91    117.08 o 
  -3   2  15      589.45      600.29     41.19 o 
  -2   2  15      426.26      359.03     27.69 o 
  -1   2  15       80.70      103.27     37.99 o 
   0   2  15      122.81      144.28     59.77 o 
   1   2  15       54.49       43.43     15.40 o 
   2   2  15        0.11       16.36     12.67 o 
   3   2  15       38.19       22.18     27.77 o 
   4   2  15       75.20       40.23     19.40 o 
   5   2  15        4.79      -18.92     29.40 o 
   6   2  15       35.47       57.75     62.27 o 
  -8   3  15      174.96      102.83     48.13 o 
  -7   3  15       57.13       46.12     16.19 o 
  -6   3  15      146.59      142.81     24.24 o 
  -5   3  15      644.05      742.02     43.43 o 
  -4   3  15        0.03        2.82     10.14 o 
  -3   3  15      333.07      403.39     42.04 o 
  -2   3  15      488.52      525.32     36.12 o 
  -1   3  15       38.03       53.31     45.75 o 
   0   3  15      194.28      265.73     53.89 o 
   1   3  15      795.04      828.74     53.27 o 
   2   3  15       16.87       25.30     25.12 o 
   3   3  15        4.08       18.16     16.48 o 
   4   3  15       89.29       86.89     33.50 o 
   5   3  15      280.53      277.20     45.73 o 
   6   3  15      219.17      206.28     52.81 o 
  -8   4  15      243.59      115.14     59.35 o 
  -7   4  15       33.96       24.68     14.58 o 
  -6   4  15       77.49       91.60     21.56 o 
  -5   4  15        6.87       12.16     18.07 o 
  -4   4  15      638.94      776.44     86.70 o 
  -3   4  15      435.65      503.87     41.69 o 
  -2   4  15      229.37      121.72     52.39 o 
  -1   4  15      329.57      357.27     76.41 o 
   0   4  15       14.60        2.18     30.27 o 
   1   4  15      249.10      279.86     47.00 o 
   2   4  15      558.62      583.61     57.91 o 
   3   4  15        1.37      -18.82     18.82 o 
   4   4  15      418.53      375.78     89.37 o 
   5   4  15      253.61      220.52     40.70 o 
   6   4  15        9.04       31.41     32.69 o 
  -8   5  15      349.34       -0.33     21.13 o 
  -7   5  15      589.99      654.98     48.32 o 
  -6   5  15      194.90      207.83     31.86 o 
  -5   5  15       25.36       37.88     27.97 o 
  -4   5  15       59.82       73.64     26.62 o 
  -3   5  15      416.86      346.26     97.52 o 
  -2   5  15      273.45      245.85     70.25 o 
  -1   5  15      740.98      750.99    110.77 o 
   0   5  15     2291.46     2240.13    147.41 o 
   1   5  15      816.06      777.19     61.87 o 
   2   5  15        1.09       24.50     33.10 o 
   3   5  15      340.01      365.07     43.56 o 
   4   5  15       36.79       40.54     35.66 o 
   5   5  15      573.27      594.89     59.89 o 
   6   5  15      531.29      522.18    115.78 o 
  -8   6  15      153.78      238.76     51.11 o 
  -7   6  15       20.16       15.46     20.36 o 
  -6   6  15      259.87      229.18     53.31 o 
  -5   6  15       18.59       23.73     22.03 o 
  -4   6  15      314.86      380.11     34.46 o 
  -3   6  15      303.98      301.63     70.63 o 
  -2   6  15       54.61       63.13     49.29 o 
  -1   6  15      767.62      699.24     88.97 o 
   0   6  15      583.43      519.46    178.28 o 
   1   6  15     3711.99     4321.51    171.79 o 
   2   6  15      876.31     1020.64     75.96 o 
   3   6  15        8.74       -5.63     22.47 o 
   4   6  15     1151.59     1275.17     86.40 o 
   5   6  15      199.21      144.26     57.83 o 
  -7   7  15      366.40      373.76    102.00 o 
  -6   7  15       29.99       -7.97     23.46 o 
  -5   7  15      608.44      626.73     53.33 o 
  -4   7  15      112.36      111.79     40.88 o 
  -3   7  15      132.23      136.57     58.08 o 
  -2   7  15      357.60      222.23     56.42 o 
  -1   7  15      218.19      146.16     56.57 o 
   0   7  15     2545.63     2929.10    176.72 o 
   1   7  15      429.41      288.77    144.20 o 
   2   7  15       59.60       64.34     31.61 o 
   3   7  15      463.91      419.25     72.21 o 
   4   7  15      245.40      219.57     64.49 o 
   5   7  15      905.59      894.27    125.94 o 
  -7   8  15      472.53      457.79     97.72 o 
  -6   8  15      585.58      186.43    145.84 o 
  -5   8  15       77.75       33.89     43.49 o 
  -4   8  15     1855.96     1725.62    201.00 o 
  -3   8  15     1741.58     1747.22    113.76 o 
  -2   8  15       31.07       67.25     36.46 o 
  -1   8  15      191.89      117.93     57.64 o 
   0   8  15        1.79       16.19     36.69 o 
   1   8  15      629.58      551.71    174.09 o 
   2   8  15      578.59      678.01    126.54 o 
   3   8  15      148.44      203.77     56.30 o 
   4   8  15      690.32      816.16     71.02 o 
  -6   9  15      274.51      134.55    135.10 o 
  -5   9  15      859.19      924.93    105.76 o 
  -4   9  15       91.13       40.30     30.51 o 
  -3   9  15      954.20     1071.01     95.84 o 
  -2   9  15     1157.55     1136.16    101.26 o 
  -1   9  15       33.19       15.53     33.09 o 
   0   9  15      719.43      795.01     88.38 o 
   1   9  15      635.72      603.50    221.22 o 
   2   9  15       81.09       74.93     39.48 o 
   3   9  15       40.68       20.17     28.61 o 
   4   9  15      168.88       99.98     46.47 o 
  -6  10  15      316.63      136.57    112.03 o 
  -5  10  15      169.13      115.62    100.17 o 
  -4  10  15     1340.00     1661.45    176.94 o 
  -3  10  15      627.87      710.58     90.39 o 
  -2  10  15        9.12       -6.48     30.08 o 
  -1  10  15      756.10      830.25    106.05 o 
   0  10  15        9.75        8.15     37.53 o 
   1  10  15      379.80      221.09    206.93 o 
   2  10  15      715.85      728.46     75.36 o 
   3  10  15       29.98        5.16     24.80 o 
  -5  11  15      398.43      414.10    139.43 o 
  -4  11  15       10.53       -2.64     36.54 o 
  -3  11  15      752.15      857.12     84.07 o 
  -2  11  15      367.97      474.02    103.46 o 
  -1  11  15       89.18       65.90     75.13 o 
   0  11  15     1184.78     1265.59    173.27 o 
   1  11  15      549.50      545.37    104.89 o 
   2  11  15        2.77       15.48     50.96 o 
  -4  12  15      419.31      389.98     76.64 o 
  -3  12  15       80.87      108.32     48.90 o 
  -2  12  15       72.52       98.85     84.35 o 
  -1  12  15      351.36      181.45    110.08 o 
   0  12  15       65.27       29.26     42.56 o 
   1  12  15      621.06      728.34    130.66 o 
  -8   0  16      198.88      149.21     47.91 o 
  -7   0  16       56.51       33.37     21.17 o 
  -6   0  16      745.68      789.75    119.36 o 
  -5   0  16     2329.69     2478.72    148.70 o 
  -4   0  16      187.71      178.29     44.43 o 
  -3   0  16      747.29      912.72     55.14 o 
  -2   0  16     1156.70     1116.12     62.03 o 
  -1   0  16      505.19      480.40     56.67 o 
   0   0  16     3231.56     3132.77    539.73 o 
   1   0  16     2219.01     2577.80    180.53 o 
   4   0  16      252.17      223.10    100.98 o 
   5   0  16      759.16      847.47    126.71 o 
  -8   1  16        0.84      -17.12     17.12 o 
  -7   1  16      288.56      255.81     38.41 o 
  -6   1  16      226.09      221.19     34.46 o 
  -5   1  16      632.43      709.08     48.63 o 
  -4   1  16     3187.12     3304.16    141.95 o 
  -3   1  16      711.42      730.47     46.63 o 
  -2   1  16      118.87      155.94     15.60 o 
  -1   1  16     1806.88     2104.78    133.73 o 
   0   1  16        0.06      -10.92     16.51 o 
   1   1  16     1472.24     1393.72    134.33 o 
   2   1  16      434.28      381.85    119.28 o 
   3   1  16      635.19      483.47    112.03 o 
   4   1  16     1486.01     1577.31    143.31 o 
   5   1  16      410.91      455.16     94.06 o 
  -8   2  16      729.10      748.07     48.54 o 
  -7   2  16      279.50      246.36     30.80 o 
  -6   2  16       12.72       17.67     16.19 o 
  -5   2  16     1256.62     1386.12     63.96 o 
  -4   2  16        2.23       14.09     20.39 o 
  -3   2  16      720.51      718.44     42.53 o 
  -2   2  16      410.03      355.56     23.67 o 
  -1   2  16     1279.21     1371.82     97.79 o 
   0   2  16     2960.18     3324.23    105.78 o 
   1   2  16     1111.25     1031.74     54.79 o 
   2   2  16      193.98      215.12     33.97 o 
   3   2  16      179.25      205.45     24.60 o 
   4   2  16      266.87      305.67     49.49 o 
   5   2  16      860.49     1049.45    126.74 o 
  -8   3  16      196.14      138.74     53.46 o 
  -7   3  16      165.66      159.21     29.08 o 
  -6   3  16      482.13      626.95     38.30 o 
  -5   3  16       31.71       23.06     16.03 o 
  -4   3  16      494.49      543.41     43.02 o 
  -3   3  16     1062.10     1099.45     54.71 o 
  -2   3  16      334.78      311.15     52.60 o 
  -1   3  16      359.43      354.46     59.20 o 
   0   3  16      539.59      563.02     84.09 o 
   1   3  16     1462.49     1538.73     66.36 o 
   2   3  16      553.69      523.40     59.50 o 
   3   3  16      608.80      644.50     60.88 o 
   4   3  16     1674.13     1691.30    181.21 o 
   5   3  16      251.49      312.13     73.67 o 
  -8   4  16     1044.68     1252.83    125.37 o 
  -7   4  16      567.55      632.06     36.50 o 
  -6   4  16        0.96        8.70     15.53 o 
  -5   4  16      615.70      727.15     55.21 o 
  -4   4  16      177.14      222.97     53.27 o 
  -3   4  16      184.40      166.72     23.90 o 
  -2   4  16      104.10       77.03     43.86 o 
  -1   4  16      739.71      791.81    108.70 o 
   0   4  16     1112.68     1084.37     97.02 o 
   1   4  16      291.41      274.07     35.86 o 
   2   4  16      116.35      105.85     27.50 o 
   3   4  16      190.29      215.82     32.48 o 
   4   4  16       85.73       81.90     27.90 o 
   5   4  16      624.45      706.70     74.69 o 
  -7   5  16      239.67      219.85     41.54 o 
  -6   5  16      568.79      700.08     49.24 o 
  -5   5  16       74.14       48.21     23.61 o 
  -4   5  16      736.75      780.27     44.52 o 
  -3   5  16      595.62      486.45    118.50 o 
  -2   5  16       83.76      105.64     60.47 o 
  -1   5  16      307.49      364.11     73.89 o 
   0   5  16       13.30       35.99     43.49 o 
   1   5  16       18.74       42.87     34.98 o 
   2   5  16      126.58       90.52     39.39 o 
   3   5  16       69.11       92.04     41.09 o 
   4   5  16      953.71      982.76     73.32 o 
   5   5  16       71.78       98.40     41.51 o 
  -7   6  16       20.91       26.19     18.86 o 
  -6   6  16      287.67      263.78     67.48 o 
  -5   6  16      490.65      376.52    133.99 o 
  -4   6  16       22.26       33.35     33.40 o 
  -3   6  16      517.32      406.70     83.43 o 
  -2   6  16      531.06      437.84     91.22 o 
  -1   6  16       57.35       50.19     45.19 o 
   0   6  16      457.20      407.22    118.99 o 
   1   6  16      356.51      424.68     57.08 o 
   2   6  16       18.83       -3.87     21.15 o 
   3   6  16        3.08        6.05     19.80 o 
   4   6  16      134.25      113.35     48.16 o 
  -7   7  16       10.41       -0.38     17.63 o 
  -6   7  16       23.86        6.78     19.80 o 
  -5   7  16      458.73      244.15    211.54 o 
  -4   7  16      664.77      593.42     86.64 o 
  -3   7  16      190.41      115.42     60.47 o 
  -2   7  16       33.02       74.47     45.67 o 
  -1   7  16      376.61      451.58     82.48 o 
   0   7  16       12.39        2.84     38.86 o 
   1   7  16      170.89      123.16     45.54 o 
   2   7  16      124.28      162.90     54.62 o 
   3   7  16      182.27      147.92     37.39 o 
   4   7  16       79.87       60.44     34.95 o 
  -6   8  16        7.73       10.10     24.70 o 
  -5   8  16       23.54      -18.22     35.31 o 
  -4   8  16       57.83       20.74     32.14 o 
  -3   8  16      271.49      303.61     78.51 o 
  -2   8  16       96.41       61.63     39.67 o 
  -1   8  16       18.27       24.01     38.35 o 
   0   8  16      334.06      269.57    106.70 o 
   1   8  16      117.23      109.38     39.73 o 
   2   8  16      236.36      173.07     49.26 o 
   3   8  16        0.11      -17.50     27.12 o 
   4   8  16        9.86       38.44     36.03 o 
  -6   9  16        0.08        4.13     27.63 o 
  -5   9  16        1.03      -26.59     33.55 o 
  -4   9  16        2.39       -3.44     31.13 o 
  -3   9  16       40.58       69.65     52.55 o 
  -2   9  16       36.81       66.24     40.49 o 
  -1   9  16       73.10       69.52     44.05 o 
   0   9  16       87.34       65.64     52.94 o 
   1   9  16       83.30       69.15     40.64 o 
   2   9  16       87.41       14.01     31.14 o 
   3   9  16        0.21      -19.57     35.97 o 
  -5  10  16       12.63      -24.37     34.49 o 
  -4  10  16        0.01      -26.11     63.43 o 
  -3  10  16       86.17      123.87     45.64 o 
  -2  10  16       92.65      141.39     58.22 o 
  -1  10  16       32.32       14.32     48.35 o 
   0  10  16       11.15      -10.90     44.36 o 
   1  10  16        1.89       -1.05     26.76 o 
   2  10  16      140.26       48.10     40.59 o 
  -4  11  16      122.75      157.83     47.52 o 
  -3  11  16       23.94      104.20     51.83 o 
  -2  11  16       44.19       21.09     60.63 o 
  -1  11  16      137.00       97.61     51.71 o 
   0  11  16       56.85       14.58     37.71 o 
   1  11  16        8.71       13.22     29.57 o 
  -7   1  17        9.97       17.21     18.32 o 
  -6   1  17        4.93       -6.21     15.38 o 
  -5   1  17        3.74       10.98     15.01 o 
  -4   1  17       76.31       95.40     24.70 o 
  -3   1  17      481.47      382.00     45.98 o 
  -2   1  17       31.04       23.19     16.27 o 
  -1   1  17      128.34      150.95     46.70 o 
   0   1  17       98.99       99.76     21.99 o 
   1   1  17      194.05      209.85     75.81 o 
   2   1  17        1.37      -13.70     59.97 o 
   3   1  17        0.53       32.41     52.09 o 
   4   1  17        0.04       15.34     39.79 o 
   5   1  17        3.58      -15.14     36.78 o 
  -7   2  17        5.21       -6.83     18.99 o 
  -6   2  17       85.47       69.48     19.03 o 
  -5   2  17      129.50      141.90     23.13 o 
  -4   2  17      454.58      386.33     68.92 o 
  -3   2  17       44.09       52.59     22.00 o 
  -2   2  17      426.81      481.30     63.27 o 
  -1   2  17      414.29      524.10     73.88 o 
   0   2  17       78.71       59.13     17.89 o 
   1   2  17       57.14       41.04     41.98 o 
   2   2  17       45.74       83.02     55.48 o 
   3   2  17       55.82      108.89     85.38 o 
   4   2  17       45.30       43.60     66.49 o 
   5   2  17       40.98       52.76     55.19 o 
  -7   3  17       17.59       28.22     16.54 o 
  -6   3  17       28.31       32.91     17.22 o 
  -5   3  17      241.56      218.39     38.63 o 
  -4   3  17      106.05       94.20     35.13 o 
  -3   3  17      152.77      135.15     23.19 o 
  -2   3  17       69.38       61.43     42.40 o 
  -1   3  17      429.66      573.27     74.50 o 
   0   3  17      465.53      598.36     45.47 o 
   1   3  17      247.58      226.32     43.48 o 
   2   3  17        0.46        2.46     16.79 o 
   3   3  17      111.53      174.91     63.09 o 
   4   3  17        4.12      -45.65     55.02 o 
  -7   4  17      234.63      208.60     31.63 o 
  -6   4  17      192.74      177.98     51.00 o 
  -5   4  17       55.45       39.59     20.25 o 
  -4   4  17      168.99      123.87     50.79 o 
  -3   4  17      124.86      152.07     44.57 o 
  -2   4  17      150.32      213.16     57.96 o 
  -1   4  17      228.05      271.78     67.83 o 
   0   4  17       28.42       -8.82     19.40 o 
   1   4  17      138.28      134.92     41.06 o 
   2   4  17       45.99       42.98     28.16 o 
   3   4  17      147.57      110.99     27.28 o 
   4   4  17      406.55      491.97     90.64 o 
  -7   5  17      116.83      129.71     27.53 o 
  -6   5  17       92.05       78.98     30.19 o 
  -5   5  17      931.49     1101.73     64.08 o 
  -4   5  17      119.02       60.81     50.06 o 
  -3   5  17        1.99        7.19     37.67 o 
  -2   5  17        8.41       15.32     36.10 o 
  -1   5  17      452.74      488.04    102.67 o 
   0   5  17      880.74      996.11    136.54 o 
   1   5  17       10.82        5.43     17.14 o 
   2   5  17      168.19      166.12     42.79 o 
   3   5  17      101.47       59.43     42.99 o 
   4   5  17       60.98       89.97     43.93 o 
  -6   6  17      206.63      196.71     44.90 o 
  -5   6  17       67.42       13.43     27.48 o 
  -4   6  17      527.81      575.47     75.85 o 
  -3   6  17      388.86      288.12     81.23 o 
  -2   6  17       26.65       49.87     53.58 o 
  -1   6  17      146.12      193.44     57.09 o 
   0   6  17       10.43       19.47     37.59 o 
   1   6  17      466.82      396.58     84.31 o 
   2   6  17       13.89       39.19     34.92 o 
   3   6  17     1185.66     1231.53     86.60 o 
   4   6  17      875.35      906.06     97.97 o 
  -6   7  17      349.41      331.36    113.88 o 
  -5   7  17      399.05      378.98    266.24 o 
  -4   7  17       25.64       28.30     42.22 o 
  -3   7  17      411.84      345.94     85.59 o 
  -2   7  17      205.22      220.11     66.17 o 
  -1   7  17      257.60      301.17     77.35 o 
   0   7  17      688.12      547.50    195.90 o 
   1   7  17       80.69      101.11     46.25 o 
   2   7  17      292.53      306.37     54.96 o 
   3   7  17      150.91      122.68     38.99 o 
  -5   8  17      595.35      690.61    110.05 o 
  -4   8  17      818.31      799.07    136.41 o 
  -3   8  17      112.16      127.57     69.20 o 
  -2   8  17      547.24      544.98     90.39 o 
  -1   8  17      741.64      758.87    215.49 o 
   0   8  17        8.84      -29.12     42.38 o 
   1   8  17      108.31       82.11     36.81 o 
   2   8  17       86.42       50.57     31.68 o 
  -5   9  17      303.31      370.03    239.22 o 
  -4   9  17       58.01       81.47     59.08 o 
  -3   9  17      418.46      472.09     82.00 o 
  -2   9  17      145.39      156.93     62.36 o 
  -1   9  17      664.80      775.07    115.58 o 
   0   9  17     1355.33     1617.23    155.24 o 
   1   9  17      326.62      280.39     69.35 o 
   2   9  17       14.57       29.25     38.63 o 
  -3  10  17        0.35      -23.07     41.01 o 
  -2  10  17      298.83      380.29     81.38 o 
  -1  10  17      455.71      297.07    139.36 o 
   0  10  17       44.48       27.96     50.56 o 
   1  10  17      252.63      109.13    115.33 o 
  -7   0  18       24.33       62.01     40.68 o 
  -6   0  18      206.00      167.91     58.90 o 
  -5   0  18      282.94       94.84     73.92 o 
  -4   0  18       57.12        6.94     22.48 o 
  -3   0  18      815.76      594.58    394.08 o 
  -2   0  18        1.29       30.31     55.41 o 
  -1   0  18     1069.57     1170.69    132.09 o 
   0   0  18     1288.59     1528.89    204.29 o 
   4   0  18       75.27       80.40    188.48 o 
  -7   1  18       95.86       84.49     27.18 o 
  -6   1  18       43.99       28.97     17.82 o 
  -5   1  18      348.35      137.60     67.40 o 
  -4   1  18      783.35      712.13    133.51 o 
  -3   1  18       15.58       15.37     15.60 o 
  -2   1  18     1134.54     1193.28     68.00 o 
  -1   1  18      546.44      580.14    106.66 o 
   0   1  18        1.39      -22.94     37.49 o 
   1   1  18      590.13      731.99    123.10 o 
   2   1  18        0.86      -31.63     83.03 o 
   3   1  18     1164.97     1400.90    173.53 o 
   4   1  18      688.43      868.79    120.45 o 
  -7   2  18       21.62       40.55     19.72 o 
  -6   2  18      454.06      442.73     88.81 o 
  -5   2  18      719.42      765.22     52.22 o 
  -4   2  18        1.74       -2.01     12.91 o 
  -3   2  18      263.65      325.00     81.07 o 
  -2   2  18       46.33       52.75     35.44 o 
  -1   2  18      997.64     1132.44    121.47 o 
   0   2  18     1194.99     1404.63    134.17 o 
   1   2  18        0.42      -15.04     37.15 o 
   2   2  18      499.64      549.97    114.87 o 
   3   2  18      301.94      305.88    105.96 o 
   4   2  18      109.55      197.71     83.72 o 
  -6   3  18      249.46      197.45     60.87 o 
  -5   3  18      252.94       14.50     39.21 o 
  -4   3  18      521.65        1.06     29.90 o 
  -3   3  18      196.42      180.76     55.30 o 
  -2   3  18      623.55      697.03    108.12 o 
  -1   3  18      400.73      523.31     80.29 o 
   0   3  18        0.57        9.25     16.37 o 
   1   3  18      229.15      226.21    114.10 o 
   2   3  18       89.72       72.22     52.10 o 
   3   3  18     1001.43     1174.55    148.38 o 
  -6   4  18      951.26     1127.21     65.87 o 
  -5   4  18      589.27      846.12     71.28 o 
  -4   4  18       40.62       42.01     33.50 o 
  -3   4  18      274.70      372.89     61.61 o 
  -2   4  18      120.12      208.06     56.41 o 
  -1   4  18      316.06      300.60     67.66 o 
   0   4  18      639.55      690.97     58.22 o 
   1   4  18        0.09       14.48     23.59 o 
   2   4  18      138.60      179.19     91.50 o 
   3   4  18      146.16      153.89     67.91 o 
  -6   5  18      115.16       17.81     21.98 o 
  -5   5  18      415.25       91.79     80.90 o 
  -4   5  18      551.03      688.89     73.66 o 
  -3   5  18       59.04       42.16     41.43 o 
  -2   5  18      535.22      561.16     90.47 o 
  -1   5  18      325.85      364.56    123.72 o 
   0   5  18        5.62        7.74     18.14 o 
   1   5  18      112.36       88.51     39.73 o 
   2   5  18        3.31       -4.30     29.11 o 
   3   5  18       61.07       70.29     72.09 o 
  -5   6  18       18.25       -2.89     25.67 o 
  -4   6  18       10.69      -12.73     28.55 o 
  -3   6  18      366.23      415.79     76.94 o 
  -2   6  18       15.35       32.64     55.64 o 
  -1   6  18      417.02      484.11     82.53 o 
   0   6  18      501.65      580.11    120.55 o 
   1   6  18       33.18       66.88     32.24 o 
   2   6  18       49.04       34.02     29.58 o 
  -5   7  18       14.24       -8.30     28.32 o 
  -4   7  18       76.17       54.01     50.96 o 
  -3   7  18       79.12       49.15     52.39 o 
  -2   7  18      248.76      237.23     72.19 o 
  -1   7  18      123.83       95.58     53.60 o 
   0   7  18       10.29       19.93     48.00 o 
   1   7  18      160.87      199.75     46.50 o 
   2   7  18        0.16       33.00     39.85 o 
  -4   8  18        3.41       28.50     65.24 o 
  -3   8  18        5.60      -26.74     49.17 o 
  -2   8  18       15.79      -25.04     43.80 o 
  -1   8  18      106.89       43.49     76.44 o 
   0   8  18       95.78      135.17     63.43 o 
   1   8  18        0.26       46.81     42.07 o 
  -3   9  18        6.10       54.99     48.92 o 
  -2   9  18       11.50       -5.60     48.29 o 
  -1   9  18        5.26       28.78     86.99 o 
   0   9  18       23.97       30.31     73.81 o 
  -6   1  19        3.02       14.00     20.60 o 
  -5   1  19        1.74       -6.37     17.81 o 
  -4   1  19        7.93       -7.09     20.60 o 
  -3   1  19        0.52       38.79     35.35 o 
  -2   1  19       27.18       56.26     37.79 o 
  -1   1  19      235.10      252.38    103.75 o 
   0   1  19       24.85      111.13     67.21 o 
   1   1  19        6.26       14.60     52.25 o 
   2   1  19       43.45      105.44    122.57 o 
   3   1  19       27.66       -6.59     77.76 o 
  -6   2  19       33.36       42.79     26.85 o 
  -5   2  19        0.56        3.66     17.97 o 
  -4   2  19        3.02        5.18     20.27 o 
  -3   2  19       52.18       26.01     43.05 o 
  -2   2  19      169.39      185.97     63.80 o 
  -1   2  19       21.13       49.03     52.13 o 
   0   2  19       87.35      144.12     53.05 o 
   1   2  19       69.67       82.91     62.34 o 
   2   2  19        4.58      -52.72     97.53 o 
  -5   3  19      143.27       78.11     39.84 o 
  -4   3  19       11.35       -0.49     23.32 o 
  -3   3  19       43.88       15.87     29.05 o 
  -2   3  19        6.06       34.52     39.11 o 
  -1   3  19      180.64      247.09     67.39 o 
   0   3  19      110.15      119.42     79.67 o 
   1   3  19        9.19      -22.09     46.72 o 
   2   3  19      184.61      227.81     85.00 o 
  -5   4  19      140.32       32.46     35.62 o 
  -4   4  19      301.70      159.88     99.61 o 
  -3   4  19        0.26        8.80     27.22 o 
  -2   4  19      240.00      266.01     74.03 o 
  -1   4  19       94.22      109.37     61.67 o 
   0   4  19        1.42       10.18     40.96 o 
   1   4  19       94.74       97.16     60.32 o 
   2   4  19       11.61       54.78     63.43 o 
  -5   5  19      293.94       55.09     54.90 o 
  -4   5  19       16.15       -9.77     27.94 o 
  -3   5  19      284.58      304.25     73.69 o 
  -2   5  19       63.02      104.94     51.81 o 
  -1   5  19       49.64       31.46     48.65 o 
   0   5  19      155.01      128.33     48.40 o 
   1   5  19       15.61       18.50     43.12 o 
  -4   6  19      121.51       55.77     47.94 o 
  -3   6  19       28.63       62.07     49.64 o 
  -2   6  19      669.37      830.56    139.56 o 
  -1   6  19      284.09      290.41     99.35 o 
   0   6  19       20.89       31.98     28.34 o 
   1   6  19       39.20       25.49     23.20 o 
  -3   7  19      220.56      239.10     71.60 o 
  -2   7  19       15.41       23.02     40.17 o 
  -1   7  19      406.23      453.27     88.63 o 
   0   7  19      309.84      377.79     64.26 o 
  -4   0  20       15.68       -0.66     30.76 o 
  -3   0  20      323.39       -2.57     41.80 o 
  -2   0  20       27.92       55.22     56.48 o 
   1   0  20      104.85      210.01     94.55 o 
  -4   1  20      128.09       46.51     42.05 o 
  -3   1  20      104.89       31.85     38.49 o 
  -2   1  20      756.88      869.89    108.55 o 
  -1   1  20      198.75      242.05     87.45 o 
   0   1  20      105.49       83.09     70.37 o 
   1   1  20      129.88      132.69     97.48 o 
  -4   2  20       83.35       36.38     32.56 o 
  -3   2  20      392.75      377.85     91.06 o 
  -2   2  20        0.28       25.58     41.07 o 
  -1   2  20      268.95      290.99     66.89 o 
   0   2  20      152.91      194.27     75.36 o 
   1   2  20      153.33      216.44     94.39 o 
  -4   3  20      255.82       50.42     55.46 o 
  -3   3  20       41.35       33.86     44.24 o 
  -2   3  20      641.98      856.43    100.85 o 
  -1   3  20      245.81      338.51     90.24 o 
   0   3  20       48.59       91.29     66.27 o 
  -3   4  20      357.74      334.85     83.70 o 
  -2   4  20        3.67        1.44     37.17 o 
  -1   4  20      232.49      277.83     77.81 o 
   0   4  20      187.73      218.76     75.83 o 
  -2   5  20      528.36      541.70    155.53 o 
                                                 
